# Supplementary material for: Dichloridobis{2-[(1H-1,2,4-triazol-1-yl)meth­yl]-1H-benzimidazole-κN 3}­zinc(II)
Source: Acta Crystallogr Sect E Struct Rep Online. 2013 Apr 5;69(Pt 5):m241. doi: 10.1107/S1600536813008283 (PMC3647793; doi:10.1107/S1600536813008283)
Supplement: Supplementary file 1 [file e-69-0m241-sup1.cif]

##############################################################################
#                                                                            #
# This CIF contains the data in a paper accepted for publication in          #
# Acta Crystallographica Section E. It conforms to the requirements of       #
# Notes for Authors for Acta Crystallographica Section E, and has been       #
# peer reviewed under the auspices of the IUCr Commission on Journals.       #
#                                                                            #
# Full details of the Crystallographic Information File format               #
# are given in the paper "The Crystallographic Information File (CIF):       #
# a New Standard Archive File for Crystallography" by S. R. Hall, F. H.      #
# Allen and I. D. Brown [Acta Cryst. (1991), A47, 655-685].                  #
#                                                                            #
# The current version of the core CIF dictionary is obtainable from          #
# ftp://ftp.iucr.org/pub/cif_core.dic.                                       #
#                                                                            #
# Software is freely available for graphical display of the structure(s)     #
# in this CIF. For information consult the CIF software page                 #
# http://www.iucr.org/resources/cif/software.                                #
#                                                                            #
# This file may be used for bona fide research purposes within the           #
# scientific community so long as proper attribution is given to the journal # 
# article from which it was obtained.                                        #
#                                                                            #
##############################################################################
data_global
_audit_creation_method     'SHELXL-97'
_journal_date_recd_electronic     2013-03-19
_journal_date_accepted     2013-03-26
_journal_name_full     'Acta Crystallographica, Section E'
_journal_year     2013
_journal_volume     69
_journal_issue      5
_journal_page_first     m241
_journal_page_last     m241
_journal_paper_category     QM
_journal_paper_doi     10.1107/S1600536813008283
_journal_coeditor_code     LH5599
_publ_contact_author_name     'Prof. Huai-Xia Yang'
_publ_contact_author_address
;
Pharmacy College
Henan University of Traditional Chinese Medicine
Zhengzhou 450008
People's Republic of China
;
_publ_contact_author_email     'yanghuaixia886@163.com'
_publ_contact_author_fax     '86 371 65962746'
_publ_contact_author_phone     '86 371 65962746'
_publ_section_title
;\
Dichloridobis{2-[(1<i>H</i>-1,2,4-triazol-1-yl)methyl]-1<i>H</i>-\
benzimidazole-\k<i>N</i>^3^}zinc(II)
;
loop_
    _publ_author_name
    _publ_author_footnote
    _publ_author_address
    'Wei-Peng Zhang' ?
;
Pharmacy College
Henan University of Traditional Chinese Medicine
Zhengzhou 450008
People's Republic of China
;
    'Jiao-Lin Zhang' ?
;
Pharmacy College
Henan University of Traditional Chinese Medicine
Zhengzhou 450008
People's Republic of China
;
    'Bao-Lian Hao' ?
;
Pharmacy College
Henan University of Traditional Chinese Medicine
Zhengzhou 450008
People's Republic of China
;
    'Huai-Xia Yang' ?
;
Pharmacy College
Henan University of Traditional Chinese Medicine
Zhengzhou 450008
People's Republic of China
;
_publ_section_synopsis     .
data_I
_audit_creation_method     SHELXL-97
_chemical_name_systematic
;\
Dichloridobis{2-[(1<i>H</i>-1,2,4-triazol-1-yl)methyl]-\
1<i>H</i>-benzimidazole-\k<i>N</i>^3^}zinc(II)
;
_chemical_name_common     ?
_chemical_formula_moiety     'C20 H18 Cl2 N10 Zn'
_chemical_formula_sum     'C20 H18 Cl2 N10 Zn'
_chemical_formula_iupac     '[Zn Cl2 (C10 H9 N5)2]'
_chemical_formula_weight     534.73
_chemical_melting_point     ?
_symmetry_cell_setting     monoclinic
_symmetry_space_group_name_H-M     'P 21/c'
_space_group_name_Hall     '-P 2ybc'
loop_
    _symmetry_equiv_pos_as_xyz
    'x, y, z'
    '-x, y+1/2, -z+1/2'
    '-x, -y, -z'
    'x, -y-1/2, z-1/2'
_cell_length_a     11.571(2)
_cell_length_b     14.109(3)
_cell_length_c     16.357(6)
_cell_angle_alpha     90.00
_cell_angle_beta     121.03(2)
_cell_angle_gamma     90.00
_cell_volume     2288.2(10)
_cell_formula_units_Z     4
_cell_measurement_reflns_used     4370
_cell_measurement_theta_min     2.0540
_cell_measurement_theta_max     27.8605
_cell_measurement_temperature     293(2)
_exptl_crystal_description     prism
_exptl_crystal_colour     colourless
_exptl_crystal_size_max     0.18
_exptl_crystal_size_mid     0.17
_exptl_crystal_size_min     0.08
_exptl_crystal_density_diffrn     1.552
_exptl_crystal_density_meas     ?
_exptl_crystal_density_method     'not measured'
_exptl_crystal_F_000     1088
_exptl_absorpt_coefficient_mu     1.338
_exptl_absorpt_correction_type     multi-scan
_exptl_absorpt_process_details     '(CrystalClear; Rigaku/MSC Inc., 2004)'
_exptl_absorpt_correction_T_min     0.7947
_exptl_absorpt_correction_T_max     0.9005
_exptl_special_details     ?
_diffrn_ambient_temperature     293(2)
_diffrn_radiation_type     MoK\a
_diffrn_radiation_wavelength     0.71073
_diffrn_radiation_source     'fine-focus sealed tube'
_diffrn_radiation_monochromator     graphite
_diffrn_measurement_device_type     'Rigaku Saturn'
_diffrn_measurement_method     \w
_diffrn_detector_area_resol_mean     28.5714
_diffrn_reflns_number     15780
_diffrn_reflns_av_R_equivalents     0.0542
_diffrn_reflns_av_sigmaI/netI     0.0501
_diffrn_reflns_theta_min     2.05
_diffrn_reflns_theta_max     25.50
_diffrn_reflns_theta_full     25.50
_diffrn_measured_fraction_theta_max     0.997
_diffrn_measured_fraction_theta_full     0.997
_diffrn_reflns_limit_h_min     -14
_diffrn_reflns_limit_h_max     11
_diffrn_reflns_limit_k_min     -16
_diffrn_reflns_limit_k_max     17
_diffrn_reflns_limit_l_min     -19
_diffrn_reflns_limit_l_max     19
_diffrn_standards_number     ?
_diffrn_standards_interval_count     ?
_diffrn_standards_interval_time     ?
_diffrn_standards_decay_%     ?
_refine_special_details
;
Refinement of <i>F</i>^2^ against ALL reflections. The weighted <i>R</i>-factor
<i>wR</i> and goodness of fit <i>S</i> are based on <i>F</i>^2^, conventional
<i>R</i>-factors <i>R</i> are based on <i>F</i>, with <i>F</i> set to zero for
negative <i>F</i>^2^. The threshold expression of <i>F</i>^2^ >
\s(<i>F</i>^2^) is used only for calculating <i>R</i>-factors(gt) <i>etc</i>.
and is not relevant to the choice of reflections for refinement.
<i>R</i>-factors based on <i>F</i>^2^ are statistically about twice as large
as those based on <i>F</i>, and <i>R</i>- factors based on ALL data will be
even larger.
;
_reflns_number_total     4234
_reflns_number_gt     3396
_reflns_threshold_expression     I>2\s(I)
_refine_ls_structure_factor_coef     Fsqd
_refine_ls_matrix_type     full
_refine_ls_R_factor_all     0.0775
_refine_ls_R_factor_gt     0.0573
_refine_ls_wR_factor_gt     0.0996
_refine_ls_wR_factor_ref     0.1083
_refine_ls_goodness_of_fit_ref     1.134
_refine_ls_restrained_S_all     1.134
_refine_ls_number_reflns     4234
_refine_ls_number_parameters     298
_refine_ls_number_restraints     0
_refine_ls_hydrogen_treatment     constr
_refine_ls_weighting_scheme     calc
_refine_ls_weighting_details
         'calc w=1/[\s^2^(Fo^2^)+(0.0318P)^2^+1.7955P] where P=(Fo^2^+2Fc^2^)/3'
_atom_sites_solution_hydrogens     geom
_atom_sites_solution_primary     direct
_atom_sites_solution_secondary     difmap
_refine_ls_shift/su_max     0.000
_refine_ls_shift/su_mean     0.000
_refine_diff_density_max     0.289
_refine_diff_density_min     -0.371
_refine_ls_extinction_method     none
_refine_ls_extinction_coef     ?
loop_
    _atom_type_symbol
    _atom_type_description
    _atom_type_scat_dispersion_real
    _atom_type_scat_dispersion_imag
    _atom_type_scat_source
    'C' 'C' 0.0033 0.0016
                         'International Tables Vol C Tables 4.2.6.8 and 6.1.1.4'
    'H' 'H' 0.0000 0.0000
                         'International Tables Vol C Tables 4.2.6.8 and 6.1.1.4'
    'Cl' 'Cl' 0.1484 0.1585
                         'International Tables Vol C Tables 4.2.6.8 and 6.1.1.4'
    'N' 'N' 0.0061 0.0033
                         'International Tables Vol C Tables 4.2.6.8 and 6.1.1.4'
    'Zn' 'Zn' 0.2839 1.4301
                         'International Tables Vol C Tables 4.2.6.8 and 6.1.1.4'
_computing_data_collection     'CrystalClear (Rigaku/MSC, 2004)'
_computing_cell_refinement     'CrystalClear (Rigaku/MSC, 2004)'
_computing_data_reduction     'CrystalClear (Rigaku/MSC, 2004)'
_computing_structure_solution     'SHELXS97 (Sheldrick, 2008)'
_computing_structure_refinement     'SHELXL97 (Sheldrick, 2008)'
_computing_molecular_graphics     'SHELXTL (Sheldrick, 2008)'
_computing_publication_material     'publCIF (Westrip, 2010)'
loop_
    _atom_site_type_symbol
    _atom_site_label
    _atom_site_fract_x
    _atom_site_fract_y
    _atom_site_fract_z
    _atom_site_U_iso_or_equiv
    _atom_site_adp_type
    _atom_site_calc_flag
    _atom_site_refinement_flags
    _atom_site_occupancy
    _atom_site_symmetry_multiplicity
    _atom_site_disorder_assembly
    _atom_site_disorder_group
    Zn Zn1 0.68322(4) 0.25039(3) 0.24838(3) 0.03071(14) Uani d . 1 1 . .
    Cl Cl1 0.45848(10) 0.23530(8) 0.15278(7) 0.0509(3) Uani d . 1 1 . .
    Cl Cl2 0.78345(11) 0.26118(8) 0.16349(8) 0.0497(3) Uani d . 1 1 . .
    N N1 0.7393(3) 0.1337(2) 0.3354(2) 0.0292(7) Uani d . 1 1 . .
    N N2 0.7295(3) 0.0240(2) 0.4293(2) 0.0355(8) Uani d . 1 1 . .
    H H2B 0.7070 -0.0035 0.4660 0.043 Uiso d R 1 1 . .
    N N3 0.4890(3) 0.1159(2) 0.4056(2) 0.0296(7) Uani d . 1 1 . .
    N N4 0.4098(3) 0.0541(2) 0.3346(2) 0.0397(8) Uani d . 1 1 . .
    N N5 0.3487(3) 0.0612(2) 0.4450(2) 0.0408(8) Uani d . 1 1 . .
    N N6 0.7382(3) 0.3573(2) 0.3450(2) 0.0296(7) Uani d . 1 1 . .
    N N7 0.7435(3) 0.4386(2) 0.4625(2) 0.0364(8) Uani d . 1 1 . .
    H H7B 0.7163 0.4726 0.4931 0.044 Uiso d R 1 1 . .
    N N8 0.4444(3) 0.4297(2) 0.3544(2) 0.0365(8) Uani d . 1 1 . .
    N N9 0.4108(4) 0.3434(3) 0.3729(3) 0.0538(10) Uani d . 1 1 . .
    N N10 0.3299(3) 0.4606(3) 0.4226(2) 0.0451(9) Uani d . 1 1 . .
    C C1 0.3285(4) 0.0233(3) 0.3628(3) 0.0430(10) Uani d . 1 1 . .
    H H1A 0.2617 -0.0214 0.3284 0.052 Uiso calc R 1 1 . .
    C C2 0.4508(4) 0.1196(3) 0.4693(3) 0.0365(9) Uani d . 1 1 . .
    H H2A 0.4902 0.1579 0.5234 0.044 Uiso calc R 1 1 . .
    C C3 0.5917(4) 0.1708(3) 0.4012(3) 0.0343(9) Uani d . 1 1 . .
    H H3A 0.6427 0.2069 0.4596 0.041 Uiso calc R 1 1 . .
    H H3B 0.5485 0.2153 0.3486 0.041 Uiso calc R 1 1 . .
    C C4 0.6863(4) 0.1093(3) 0.3879(3) 0.0303(8) Uani d . 1 1 . .
    C C5 0.8245(4) 0.0578(2) 0.3448(3) 0.0298(8) Uani d . 1 1 . .
    C C6 0.9044(4) 0.0445(3) 0.3054(3) 0.0394(10) Uani d . 1 1 . .
    H H6A 0.9119 0.0906 0.2677 0.047 Uiso calc R 1 1 . .
    C C7 0.9728(4) -0.0410(3) 0.3253(3) 0.0488(11) Uani d . 1 1 . .
    H H7A 1.0272 -0.0526 0.2999 0.059 Uiso calc R 1 1 . .
    C C8 0.9624(4) -0.1100(3) 0.3820(3) 0.0532(12) Uani d . 1 1 . .
    H H8A 1.0091 -0.1667 0.3930 0.064 Uiso calc R 1 1 . .
    C C9 0.8851(4) -0.0962(3) 0.4218(3) 0.0474(11) Uani d . 1 1 . .
    H H9A 0.8789 -0.1419 0.4603 0.057 Uiso calc R 1 1 . .
    C C10 0.8166(4) -0.0113(3) 0.4024(3) 0.0332(9) Uani d . 1 1 . .
    C C11 0.3423(5) 0.3666(3) 0.4131(4) 0.0575(13) Uani d . 1 1 . .
    H H11A 0.3046 0.3214 0.4339 0.069 Uiso calc R 1 1 . .
    C C12 0.3953(4) 0.4976(3) 0.3841(3) 0.0391(10) Uani d . 1 1 . .
    H H12A 0.4055 0.5622 0.3784 0.047 Uiso calc R 1 1 . .
    C C13 0.5230(4) 0.4372(3) 0.3080(3) 0.0402(10) Uani d . 1 1 . .
    H H13A 0.5202 0.5021 0.2876 0.048 Uiso calc R 1 1 . .
    H H13B 0.4825 0.3973 0.2516 0.048 Uiso calc R 1 1 . .
    C C14 0.6671(4) 0.4081(2) 0.3725(3) 0.0312(8) Uani d . 1 1 . .
    C C15 0.8726(4) 0.4064(3) 0.4977(3) 0.0357(9) Uani d . 1 1 . .
    C C16 0.9907(4) 0.4177(3) 0.5860(3) 0.0474(11) Uani d . 1 1 . .
    H H16A 0.9913 0.4492 0.6362 0.057 Uiso calc R 1 1 . .
    C C17 1.1066(4) 0.3798(3) 0.5951(3) 0.0501(11) Uani d . 1 1 . .
    H H17A 1.1878 0.3864 0.6526 0.060 Uiso calc R 1 1 . .
    C C18 1.1045(4) 0.3318(3) 0.5199(3) 0.0453(10) Uani d . 1 1 . .
    H H18A 1.1848 0.3076 0.5284 0.054 Uiso calc R 1 1 . .
    C C19 0.9880(4) 0.3192(3) 0.4339(3) 0.0394(10) Uani d . 1 1 . .
    H H19A 0.9879 0.2866 0.3845 0.047 Uiso calc R 1 1 . .
    C C20 0.8700(4) 0.3568(2) 0.4231(3) 0.0303(8) Uani d . 1 1 . .
loop_
    _atom_site_aniso_label
    _atom_site_aniso_U_11
    _atom_site_aniso_U_22
    _atom_site_aniso_U_33
    _atom_site_aniso_U_12
    _atom_site_aniso_U_13
    _atom_site_aniso_U_23
    Zn1 0.0327(3) 0.0346(2) 0.0271(2) -0.0017(2) 0.01704(19) 0.0012(2)
    Cl1 0.0329(6) 0.0760(8) 0.0360(6) -0.0080(5) 0.0122(5) 0.0010(5)
    Cl2 0.0603(7) 0.0596(7) 0.0490(6) 0.0071(6) 0.0422(6) 0.0101(5)
    N1 0.0346(18) 0.0314(16) 0.0269(16) -0.0019(14) 0.0196(15) 0.0015(13)
    N2 0.042(2) 0.0355(18) 0.0383(19) 0.0013(15) 0.0270(17) 0.0085(15)
    N3 0.0360(18) 0.0282(16) 0.0311(17) 0.0003(14) 0.0219(15) 0.0011(13)
    N4 0.046(2) 0.043(2) 0.0349(19) -0.0053(16) 0.0247(17) -0.0046(16)
    N5 0.046(2) 0.042(2) 0.048(2) 0.0040(17) 0.0343(18) 0.0073(17)
    N6 0.0311(17) 0.0321(17) 0.0295(17) 0.0040(13) 0.0182(15) 0.0021(14)
    N7 0.043(2) 0.0366(18) 0.0391(19) 0.0059(15) 0.0285(17) -0.0036(15)
    N8 0.0377(19) 0.043(2) 0.0364(19) 0.0090(15) 0.0249(16) 0.0064(15)
    N9 0.068(3) 0.046(2) 0.073(3) 0.0085(19) 0.054(2) 0.008(2)
    N10 0.040(2) 0.062(2) 0.040(2) 0.0096(18) 0.0247(18) 0.0006(18)
    C1 0.041(2) 0.042(2) 0.046(3) -0.006(2) 0.023(2) 0.002(2)
    C2 0.048(3) 0.037(2) 0.036(2) 0.0027(19) 0.029(2) 0.0005(18)
    C3 0.041(2) 0.031(2) 0.041(2) -0.0027(17) 0.028(2) 0.0004(17)
    C4 0.031(2) 0.031(2) 0.028(2) -0.0020(16) 0.0151(17) -0.0018(16)
    C5 0.026(2) 0.030(2) 0.031(2) 0.0007(16) 0.0129(17) -0.0004(16)
    C6 0.037(2) 0.046(2) 0.041(2) 0.0018(19) 0.024(2) 0.0052(19)
    C7 0.042(3) 0.057(3) 0.055(3) 0.007(2) 0.030(2) -0.001(2)
    C8 0.047(3) 0.043(3) 0.068(3) 0.016(2) 0.029(3) 0.004(2)
    C9 0.047(3) 0.036(2) 0.064(3) 0.010(2) 0.032(2) 0.012(2)
    C10 0.030(2) 0.036(2) 0.036(2) -0.0032(17) 0.0180(18) 0.0007(17)
    C11 0.064(3) 0.057(3) 0.075(4) 0.006(2) 0.052(3) 0.011(3)
    C12 0.039(2) 0.041(2) 0.036(2) 0.0101(19) 0.018(2) 0.0000(18)
    C13 0.042(2) 0.052(3) 0.035(2) 0.014(2) 0.025(2) 0.0104(19)
    C14 0.036(2) 0.030(2) 0.034(2) 0.0039(17) 0.0231(19) 0.0039(17)
    C15 0.037(2) 0.034(2) 0.039(2) -0.0007(17) 0.0214(19) -0.0002(18)
    C16 0.048(3) 0.057(3) 0.036(2) -0.008(2) 0.021(2) -0.007(2)
    C17 0.039(3) 0.051(3) 0.044(3) -0.009(2) 0.010(2) 0.001(2)
    C18 0.031(2) 0.044(2) 0.054(3) 0.0043(19) 0.017(2) 0.003(2)
    C19 0.037(2) 0.032(2) 0.049(3) 0.0040(18) 0.023(2) -0.0036(19)
    C20 0.033(2) 0.0229(18) 0.035(2) -0.0013(15) 0.0177(18) -0.0009(16)
_geom_special_details
;
All e.s.d.'s (except the e.s.d. in the dihedral angle between two l.s. planes)
are estimated using the full covariance matrix. The cell e.s.d.'s are taken
into account individually in the estimation of e.s.d.'s in distances, angles
and torsion angles; correlations between e.s.d.'s in cell parameters are only
used when they are defined by crystal symmetry. An approximate (isotropic)
treatment of cell e.s.d.'s is used for estimating e.s.d.'s involving l.s.
planes.
;
loop_
    _geom_bond_atom_site_label_1
    _geom_bond_atom_site_label_2
    _geom_bond_site_symmetry_2
    _geom_bond_distance
    _geom_bond_publ_flag
    Zn1 N6 . 2.035(3) ?
    Zn1 N1 . 2.051(3) ?
    Zn1 Cl2 . 2.2264(11) ?
    Zn1 Cl1 . 2.2496(13) ?
    N1 C4 . 1.332(4) ?
    N1 C5 . 1.410(4) ?
    N2 C4 . 1.344(4) ?
    N2 C10 . 1.384(4) ?
    N2 H2B . 0.8601 ?
    N3 C2 . 1.326(4) ?
    N3 N4 . 1.361(4) ?
    N3 C3 . 1.451(4) ?
    N4 C1 . 1.315(5) ?
    N5 C2 . 1.323(5) ?
    N5 C1 . 1.352(5) ?
    N6 C14 . 1.333(4) ?
    N6 C20 . 1.396(5) ?
    N7 C14 . 1.339(5) ?
    N7 C15 . 1.372(5) ?
    N7 H7B . 0.8600 ?
    N8 C12 . 1.327(5) ?
    N8 N9 . 1.358(4) ?
    N8 C13 . 1.458(4) ?
    N9 C11 . 1.306(5) ?
    N10 C12 . 1.317(5) ?
    N10 C11 . 1.351(5) ?
    C1 H1A . 0.9300 ?
    C2 H2A . 0.9300 ?
    C3 C4 . 1.498(5) ?
    C3 H3A . 0.9700 ?
    C3 H3B . 0.9700 ?
    C5 C6 . 1.385(5) ?
    C5 C10 . 1.392(5) ?
    C6 C7 . 1.386(5) ?
    C6 H6A . 0.9300 ?
    C7 C8 . 1.393(6) ?
    C7 H7A . 0.9300 ?
    C8 C9 . 1.364(6) ?
    C8 H8A . 0.9300 ?
    C9 C10 . 1.379(5) ?
    C9 H9A . 0.9300 ?
    C11 H11A . 0.9300 ?
    C12 H12A . 0.9300 ?
    C13 C14 . 1.500(5) ?
    C13 H13A . 0.9700 ?
    C13 H13B . 0.9700 ?
    C15 C16 . 1.394(6) ?
    C15 C20 . 1.394(5) ?
    C16 C17 . 1.379(6) ?
    C16 H16A . 0.9300 ?
    C17 C18 . 1.394(6) ?
    C17 H17A . 0.9300 ?
    C18 C19 . 1.368(6) ?
    C18 H18A . 0.9300 ?
    C19 C20 . 1.389(5) ?
    C19 H19A . 0.9300 ?
loop_
    _geom_angle_atom_site_label_1
    _geom_angle_atom_site_label_2
    _geom_angle_atom_site_label_3
    _geom_angle_site_symmetry_1
    _geom_angle_site_symmetry_3
    _geom_angle
    _geom_angle_publ_flag
    N6 Zn1 N1 . . 101.28(12) ?
    N6 Zn1 Cl2 . . 112.27(9) ?
    N1 Zn1 Cl2 . . 114.06(9) ?
    N6 Zn1 Cl1 . . 113.37(9) ?
    N1 Zn1 Cl1 . . 104.20(9) ?
    Cl2 Zn1 Cl1 . . 111.11(5) ?
    C4 N1 C5 . . 105.2(3) ?
    C4 N1 Zn1 . . 124.7(2) ?
    C5 N1 Zn1 . . 129.7(2) ?
    C4 N2 C10 . . 107.7(3) ?
    C4 N2 H2B . . 126.1 ?
    C10 N2 H2B . . 126.2 ?
    C2 N3 N4 . . 110.2(3) ?
    C2 N3 C3 . . 129.2(3) ?
    N4 N3 C3 . . 120.5(3) ?
    C1 N4 N3 . . 101.6(3) ?
    C2 N5 C1 . . 102.3(3) ?
    C14 N6 C20 . . 105.5(3) ?
    C14 N6 Zn1 . . 131.3(3) ?
    C20 N6 Zn1 . . 117.6(2) ?
    C14 N7 C15 . . 108.3(3) ?
    C14 N7 H7B . . 125.9 ?
    C15 N7 H7B . . 125.8 ?
    C12 N8 N9 . . 109.9(3) ?
    C12 N8 C13 . . 129.6(3) ?
    N9 N8 C13 . . 120.5(3) ?
    C11 N9 N8 . . 101.9(3) ?
    C12 N10 C11 . . 102.3(3) ?
    N4 C1 N5 . . 115.5(4) ?
    N4 C1 H1A . . 122.2 ?
    N5 C1 H1A . . 122.2 ?
    N5 C2 N3 . . 110.3(3) ?
    N5 C2 H2A . . 124.8 ?
    N3 C2 H2A . . 124.8 ?
    N3 C3 C4 . . 112.1(3) ?
    N3 C3 H3A . . 109.2 ?
    C4 C3 H3A . . 109.2 ?
    N3 C3 H3B . . 109.2 ?
    C4 C3 H3B . . 109.2 ?
    H3A C3 H3B . . 107.9 ?
    N1 C4 N2 . . 112.5(3) ?
    N1 C4 C3 . . 123.9(3) ?
    N2 C4 C3 . . 123.7(3) ?
    C6 C5 C10 . . 120.9(3) ?
    C6 C5 N1 . . 130.5(3) ?
    C10 C5 N1 . . 108.6(3) ?
    C5 C6 C7 . . 116.5(4) ?
    C5 C6 H6A . . 121.8 ?
    C7 C6 H6A . . 121.8 ?
    C6 C7 C8 . . 122.0(4) ?
    C6 C7 H7A . . 119.0 ?
    C8 C7 H7A . . 119.0 ?
    C9 C8 C7 . . 121.4(4) ?
    C9 C8 H8A . . 119.3 ?
    C7 C8 H8A . . 119.3 ?
    C8 C9 C10 . . 117.1(4) ?
    C8 C9 H9A . . 121.5 ?
    C10 C9 H9A . . 121.5 ?
    C9 C10 N2 . . 131.8(4) ?
    C9 C10 C5 . . 122.2(4) ?
    N2 C10 C5 . . 106.0(3) ?
    N9 C11 N10 . . 115.5(4) ?
    N9 C11 H11A . . 122.2 ?
    N10 C11 H11A . . 122.2 ?
    N10 C12 N8 . . 110.4(4) ?
    N10 C12 H12A . . 124.8 ?
    N8 C12 H12A . . 124.8 ?
    N8 C13 C14 . . 112.3(3) ?
    N8 C13 H13A . . 109.1 ?
    C14 C13 H13A . . 109.1 ?
    N8 C13 H13B . . 109.1 ?
    C14 C13 H13B . . 109.1 ?
    H13A C13 H13B . . 107.9 ?
    N6 C14 N7 . . 111.8(3) ?
    N6 C14 C13 . . 124.4(3) ?
    N7 C14 C13 . . 123.4(3) ?
    N7 C15 C16 . . 132.1(4) ?
    N7 C15 C20 . . 105.7(3) ?
    C16 C15 C20 . . 122.1(4) ?
    C17 C16 C15 . . 116.6(4) ?
    C17 C16 H16A . . 121.7 ?
    C15 C16 H16A . . 121.7 ?
    C16 C17 C18 . . 121.3(4) ?
    C16 C17 H17A . . 119.3 ?
    C18 C17 H17A . . 119.3 ?
    C19 C18 C17 . . 122.0(4) ?
    C19 C18 H18A . . 119.0 ?
    C17 C18 H18A . . 119.0 ?
    C18 C19 C20 . . 117.7(4) ?
    C18 C19 H19A . . 121.2 ?
    C20 C19 H19A . . 121.2 ?
    C19 C20 C15 . . 120.3(4) ?
    C19 C20 N6 . . 131.1(3) ?
    C15 C20 N6 . . 108.6(3) ?
loop_
    _geom_torsion_atom_site_label_1
    _geom_torsion_atom_site_label_2
    _geom_torsion_atom_site_label_3
    _geom_torsion_atom_site_label_4
    _geom_torsion_site_symmetry_1
    _geom_torsion_site_symmetry_2
    _geom_torsion_site_symmetry_3
    _geom_torsion_site_symmetry_4
    _geom_torsion
    _geom_torsion_publ_flag
    N6 Zn1 N1 C4 . . . . 63.8(3) ?
    Cl2 Zn1 N1 C4 . . . . -175.4(3) ?
    Cl1 Zn1 N1 C4 . . . . -54.1(3) ?
    N6 Zn1 N1 C5 . . . . -125.0(3) ?
    Cl2 Zn1 N1 C5 . . . . -4.2(3) ?
    Cl1 Zn1 N1 C5 . . . . 117.1(3) ?
    C2 N3 N4 C1 . . . . -0.9(4) ?
    C3 N3 N4 C1 . . . . -177.1(3) ?
    N1 Zn1 N6 C14 . . . . -97.6(3) ?
    Cl2 Zn1 N6 C14 . . . . 140.3(3) ?
    Cl1 Zn1 N6 C14 . . . . 13.4(3) ?
    N1 Zn1 N6 C20 . . . . 51.9(3) ?
    Cl2 Zn1 N6 C20 . . . . -70.1(3) ?
    Cl1 Zn1 N6 C20 . . . . 163.0(2) ?
    C12 N8 N9 C11 . . . . 0.0(5) ?
    C13 N8 N9 C11 . . . . -179.8(4) ?
    N3 N4 C1 N5 . . . . 0.7(5) ?
    C2 N5 C1 N4 . . . . -0.2(5) ?
    C1 N5 C2 N3 . . . . -0.4(4) ?
    N4 N3 C2 N5 . . . . 0.9(4) ?
    C3 N3 C2 N5 . . . . 176.7(3) ?
    C2 N3 C3 C4 . . . . 130.2(4) ?
    N4 N3 C3 C4 . . . . -54.4(4) ?
    C5 N1 C4 N2 . . . . -0.5(4) ?
    Zn1 N1 C4 N2 . . . . 172.5(2) ?
    C5 N1 C4 C3 . . . . 178.2(3) ?
    Zn1 N1 C4 C3 . . . . -8.8(5) ?
    C10 N2 C4 N1 . . . . -0.4(4) ?
    C10 N2 C4 C3 . . . . -179.1(3) ?
    N3 C3 C4 N1 . . . . 143.9(3) ?
    N3 C3 C4 N2 . . . . -37.6(5) ?
    C4 N1 C5 C6 . . . . 179.6(4) ?
    Zn1 N1 C5 C6 . . . . 7.1(6) ?
    C4 N1 C5 C10 . . . . 1.2(4) ?
    Zn1 N1 C5 C10 . . . . -171.4(2) ?
    C10 C5 C6 C7 . . . . 1.1(6) ?
    N1 C5 C6 C7 . . . . -177.2(4) ?
    C5 C6 C7 C8 . . . . -0.2(6) ?
    C6 C7 C8 C9 . . . . -0.7(7) ?
    C7 C8 C9 C10 . . . . 0.7(7) ?
    C8 C9 C10 N2 . . . . 178.7(4) ?
    C8 C9 C10 C5 . . . . 0.2(6) ?
    C4 N2 C10 C9 . . . . -177.6(4) ?
    C4 N2 C10 C5 . . . . 1.1(4) ?
    C6 C5 C10 C9 . . . . -1.2(6) ?
    N1 C5 C10 C9 . . . . 177.5(4) ?
    C6 C5 C10 N2 . . . . 180.0(3) ?
    N1 C5 C10 N2 . . . . -1.4(4) ?
    N8 N9 C11 N10 . . . . -0.4(6) ?
    C12 N10 C11 N9 . . . . 0.6(6) ?
    C11 N10 C12 N8 . . . . -0.5(5) ?
    N9 N8 C12 N10 . . . . 0.3(5) ?
    C13 N8 C12 N10 . . . . -179.9(4) ?
    C12 N8 C13 C14 . . . . 108.7(4) ?
    N9 N8 C13 C14 . . . . -71.5(5) ?
    C20 N6 C14 N7 . . . . -0.9(4) ?
    Zn1 N6 C14 N7 . . . . 151.4(3) ?
    C20 N6 C14 C13 . . . . 172.7(3) ?
    Zn1 N6 C14 C13 . . . . -35.1(5) ?
    C15 N7 C14 N6 . . . . -0.3(4) ?
    C15 N7 C14 C13 . . . . -174.0(3) ?
    N8 C13 C14 N6 . . . . 139.7(4) ?
    N8 C13 C14 N7 . . . . -47.5(5) ?
    C14 N7 C15 C16 . . . . 179.6(4) ?
    C14 N7 C15 C20 . . . . 1.4(4) ?
    N7 C15 C16 C17 . . . . -176.0(4) ?
    C20 C15 C16 C17 . . . . 2.0(6) ?
    C15 C16 C17 C18 . . . . -0.7(6) ?
    C16 C17 C18 C19 . . . . -0.5(7) ?
    C17 C18 C19 C20 . . . . 0.5(6) ?
    C18 C19 C20 C15 . . . . 0.7(6) ?
    C18 C19 C20 N6 . . . . 178.6(4) ?
    N7 C15 C20 C19 . . . . 176.4(3) ?
    C16 C15 C20 C19 . . . . -2.1(6) ?
    N7 C15 C20 N6 . . . . -1.9(4) ?
    C16 C15 C20 N6 . . . . 179.7(3) ?
    C14 N6 C20 C19 . . . . -176.3(4) ?
    Zn1 N6 C20 C19 . . . . 26.9(5) ?
    C14 N6 C20 C15 . . . . 1.7(4) ?
    Zn1 N6 C20 C15 . . . . -155.0(2) ?
loop_
    _geom_hbond_atom_site_label_D
    _geom_hbond_atom_site_label_H
    _geom_hbond_atom_site_label_A
    _geom_hbond_site_symmetry_A
    _geom_hbond_distance_DH
    _geom_hbond_distance_HA
    _geom_hbond_distance_DA
    _geom_hbond_angle_DHA
    N2 H2B N5 3_656 0.86 2.04 2.899(4) 176.6
    N7 H7B N10 3_666 0.86 1.96 2.814(4) 172.4
    C3 H3B Cl1 . 0.97 2.83 3.641(4) 142.1
    C13 H13B Cl1 . 0.97 2.73 3.628(4) 154.2
    C2 H2A Cl1 4_566 0.93 2.77 3.596(4) 148.0
    C13 H13A N4 2_655 0.97 2.62 3.261(5) 123.9
    C18 H18A Cl1 4_666 0.93 2.81 3.635(4) 148.6
