# Supplementary material for: Dichloridobis{2-[(1H-1,2,4-triazol-1-yl)meth­yl]-1H-benzimidazole-κN 3}­zinc(II)
Source: Acta Crystallogr Sect E Struct Rep Online. 2013 Apr 5;69(Pt 5):m241. doi: 10.1107/S1600536813008283 (PMC3647793; doi:10.1107/S1600536813008283)
Supplement: Supplementary file 2 [file e-69-0m241-Isup2.hkl]

# 
# h,k,l, Fc-squared, Fo-squared, sigma(Fo-squared) and status flag 
# 
data_I
_shelx_title ' p in P2(1)/n                     P21/c' 
_shelx_refln_list_code          4 
_shelx_F_calc_maximum      301.60 
_exptl_crystal_F_000      1087.66 
_reflns_d_resolution_high  0.8255 
 
loop_ 
 _symmetry_equiv_pos_as_xyz 
 'x, y, z' 
 '-x, y+1/2, -z+1/2' 
 '-x, -y, -z' 
 'x, -y-1/2, z-1/2' 
 
_cell_length_a    11.5710 
_cell_length_b    14.1090 
_cell_length_c    16.3570 
_cell_angle_alpha  90.000 
_cell_angle_beta  121.030 
_cell_angle_gamma  90.000 
 
_shelx_F_squared_multiplier     1.000 
 
loop_ 
 _refln_index_h 
 _refln_index_k 
 _refln_index_l 
 _refln_F_squared_calc 
 _refln_F_squared_meas 
 _refln_F_squared_sigma 
 _refln_observed_status 
   1   0   0    20814.70    21066.78    602.75 o 
   2   0   0     1937.60     2063.81     38.85 o 
   4   0   0     1119.88     1164.21     41.04 o 
   5   0   0     6633.48     7419.65    320.92 o 
   6   0   0     2835.49     2944.87    161.75 o 
   8   0   0     1329.00     1276.47     45.81 o 
   9   0   0     4089.07     4195.19    271.07 o 
  10   0   0      145.55      231.04     67.01 o 
  11   0   0      169.11      181.77     51.09 o 
  12   0   0       37.85      110.52     47.91 o 
   1   1   0    32660.55    31835.05    420.45 o 
   2   1   0      295.76      261.75     13.85 o 
   3   1   0    34603.99    35244.50    313.18 o 
   4   1   0    11856.10    12538.34    158.12 o 
   5   1   0     2255.47     2242.48     89.47 o 
   6   1   0      122.34      100.19     21.04 o 
   7   1   0      306.22      309.85     16.43 o 
   8   1   0      199.88      159.21     31.50 o 
   9   1   0     1466.36     1464.89     55.03 o 
  10   1   0     1514.35     1747.27    143.80 o 
  11   1   0        0.61       48.21     30.93 o 
   0   2   0      113.33       71.00      8.81 o 
   1   2   0     2762.61     2762.29     19.96 o 
   2   2   0     1660.21     1638.97     23.40 o 
   3   2   0       26.26       32.62      6.13 o 
   4   2   0     1365.20     1376.97     33.43 o 
   5   2   0     1426.38     1339.80     52.26 o 
   6   2   0      761.87      704.02     28.39 o 
   7   2   0        0.40        9.22      7.40 o 
   9   2   0     1959.63     2059.76     70.16 o 
  10   2   0       69.10      126.53     40.06 o 
  11   2   0      439.07      345.80     62.56 o 
   1   3   0    11616.72    11983.26     87.76 o 
   2   3   0     8174.92     8389.19     57.75 o 
   3   3   0       39.09       72.22      8.24 o 
   4   3   0     4847.93     4765.33     56.72 o 
   5   3   0     2879.95     2876.23     42.74 o 
   6   3   0      818.61      868.91     57.26 o 
   7   3   0     2210.18     2322.56     69.80 o 
   8   3   0      286.64      334.22     44.40 o 
   9   3   0     2155.69     2281.93     75.31 o 
  10   3   0     2578.44     2914.56    152.06 o 
  11   3   0       43.38       72.71     44.12 o 
   0   4   0     4007.03     3789.49     79.48 o 
   1   4   0     6264.28     6379.25     40.05 o 
   2   4   0    10812.81    10565.04     69.01 o 
   3   4   0     3515.99     3314.61     37.38 o 
   4   4   0      755.11      735.02     26.71 o 
   5   4   0       23.04       11.10      6.95 o 
   6   4   0     2418.56     2279.74    110.41 o 
   7   4   0      162.49      136.45     26.79 o 
   8   4   0     5328.22     5615.55    156.82 o 
   9   4   0      779.76      698.46     71.51 o 
  10   4   0      111.23       98.82     53.29 o 
  11   4   0      112.81       90.11     43.33 o 
   1   5   0    10558.76    10030.52     57.84 o 
   2   5   0      535.05      623.10     17.32 o 
   3   5   0     3856.39     3747.24     44.64 o 
   4   5   0     4480.39     4389.04     59.04 o 
   5   5   0     1179.12     1104.68     54.67 o 
   6   5   0       28.04       72.89     27.13 o 
   7   5   0      524.65      441.51     32.79 o 
   8   5   0      423.49      407.29     34.57 o 
   9   5   0     1736.29     1684.50    118.97 o 
  10   5   0      428.30      470.53     55.23 o 
  11   5   0      103.61      132.26     50.26 o 
   0   6   0    23697.78    23274.68    436.32 o 
   1   6   0     2875.91     2738.85     45.95 o 
   2   6   0      842.81      723.44     30.92 o 
   3   6   0      738.36      724.57     36.51 o 
   4   6   0      713.12      707.58     27.14 o 
   5   6   0     3451.29     3751.43    111.84 o 
   6   6   0     3364.92     3455.26     99.21 o 
   7   6   0       54.51       66.36     28.91 o 
   8   6   0     2442.37     2414.61    192.65 o 
   9   6   0     2198.99     2191.48     94.09 o 
  10   6   0        5.17       34.45     13.49 o 
  11   6   0      324.68      359.98     53.96 o 
   1   7   0    11055.97    11287.75    153.00 o 
   2   7   0     4558.79     4757.54    112.85 o 
   3   7   0     4201.40     4239.88     70.68 o 
   4   7   0     7105.41     7059.51    108.61 o 
   5   7   0     5016.04     5074.38    105.97 o 
   6   7   0       39.31       81.17     19.68 o 
   7   7   0     1426.51     1257.50    115.10 o 
   8   7   0      148.87      145.85     28.47 o 
   9   7   0     1475.88     1377.77     39.34 o 
  10   7   0     1713.72     1692.99    145.39 o 
   0   8   0    11610.10    11423.26    275.17 o 
   1   8   0     2193.81     2115.45     61.54 o 
   2   8   0     5627.90     5832.44    117.85 o 
   3   8   0      535.54      535.79     22.70 o 
   4   8   0      267.55      262.68     19.95 o 
   5   8   0     3353.72     3519.36    101.87 o 
   6   8   0      799.78      789.06     34.46 o 
   7   8   0        7.04       45.20     19.54 o 
   8   8   0     1057.06     1184.54     96.78 o 
   9   8   0      439.32      356.36     34.86 o 
  10   8   0       16.46       18.80     18.92 o 
   1   9   0     4981.73     4846.83    141.15 o 
   2   9   0      133.64       93.36     14.25 o 
   3   9   0     3825.94     4013.17     89.17 o 
   4   9   0     2119.71     2146.44     83.38 o 
   5   9   0       17.64       27.96     17.16 o 
   6   9   0      379.98      386.80     39.90 o 
   7   9   0       25.58       32.63     19.69 o 
   8   9   0        1.12       97.28     18.41 o 
   9   9   0      411.96      491.21     32.91 o 
  10   9   0      163.42      180.62     36.86 o 
   0  10   0    10128.79    10908.00    715.50 o 
   1  10   0     1570.80     1561.11     73.50 o 
   2  10   0     2776.98     2853.97     88.07 o 
   3  10   0     1122.05     1078.78     49.61 o 
   4  10   0       71.89       71.06     20.63 o 
   5  10   0      635.10      683.76     36.02 o 
   6  10   0       48.64       68.06     20.36 o 
   7  10   0       42.62       68.53     17.92 o 
   8  10   0      685.26      724.38     41.53 o 
   9  10   0      326.37      387.49     46.77 o 
   1  11   0     3484.63     3580.72    102.45 o 
   2  11   0       65.47      117.08     31.03 o 
   3  11   0      650.69      609.09     46.25 o 
   4  11   0     1107.63     1078.54     83.94 o 
   5  11   0      297.88      303.84     34.78 o 
   6  11   0       16.73       39.15     11.89 o 
   7  11   0      977.21      938.70     71.00 o 
   8  11   0       46.99       80.94     27.38 o 
   9  11   0      102.63      129.51     35.01 o 
   0  12   0     2357.25     2711.11    393.19 o 
   1  12   0      279.52      246.63     30.59 o 
   2  12   0      566.40      606.58     42.81 o 
   3  12   0      836.79      805.99     37.46 o 
   4  12   0      122.21       73.41     20.58 o 
   5  12   0       40.80       51.65     17.53 o 
   6  12   0      288.09      348.21     38.45 o 
   7  12   0       82.54       87.17     28.73 o 
   8  12   0      397.78      574.89     75.86 o 
   1  13   0      917.57     1046.47     49.83 o 
   2  13   0     2135.01     2276.95    109.69 o 
   3  13   0       41.59       61.36     20.83 o 
   4  13   0     1066.15     1029.56     43.24 o 
   5  13   0      304.56      305.98     59.52 o 
   6  13   0       31.78       40.77     22.01 o 
   7  13   0      555.05      604.82     65.86 o 
   0  14   0     1592.99     1521.49     89.23 o 
   1  14   0       15.28        8.07     13.84 o 
   2  14   0       91.02       91.19     19.96 o 
   3  14   0     1100.57     1180.44     38.97 o 
   4  14   0        0.13       25.95     15.92 o 
   5  14   0      574.77      436.98     80.10 o 
   6  14   0      470.99      468.85     61.09 o 
   1  15   0      560.90      593.14     39.47 o 
   2  15   0      280.03      347.44     83.86 o 
   3  15   0      193.79      158.37     38.27 o 
   4  15   0      240.06      291.66     58.75 o 
   5  15   0      183.97      152.56     39.89 o 
   0  16   0     1054.70     1161.44    132.35 o 
   1  16   0      322.92      293.29     53.98 o 
   2  16   0      145.35      234.08     41.39 o 
   3  16   0      139.05      176.98     42.38 o 
   4  16   0       72.67       75.48     30.11 o 
   1  17   0      356.29      373.77     51.89 o 
 -12   1   1       93.84       93.54     35.69 o 
 -11   1   1       16.77       67.73     38.57 o 
 -10   1   1        3.52       50.10     55.11 o 
  -9   1   1      795.26      718.19     26.97 o 
  -8   1   1        0.55       24.24      8.92 o 
  -7   1   1       89.32       71.72     15.28 o 
  -6   1   1      568.01      644.69     24.99 o 
  -5   1   1      103.25       93.43     16.74 o 
  -4   1   1      586.40      610.51     80.35 o 
  -3   1   1       61.76       56.89     13.35 o 
  -2   1   1      403.23      383.68      8.63 o 
  -1   1   1      590.17      575.38      7.95 o 
   0   1   1        0.29       17.65      4.04 o 
   1   1   1     3222.22     3199.99     30.48 o 
   2   1   1     1752.79     1902.04     30.72 o 
   3   1   1     1147.35     1142.69     30.15 o 
   4   1   1      154.42      143.06     15.21 o 
   5   1   1       13.62        8.45      7.19 o 
   6   1   1        5.88       15.60     13.76 o 
   7   1   1      185.46      154.04     18.61 o 
   8   1   1     1070.85      972.98     49.49 o 
   9   1   1       47.17       54.69     17.56 o 
  10   1   1       11.10       56.55     35.68 o 
  11   1   1        2.42       41.28     40.71 o 
 -12   2   1       19.46       43.19     29.25 o 
 -11   2   1       58.92       39.80     48.89 o 
 -10   2   1      268.06      278.86     61.60 o 
  -9   2   1      542.28      531.13     38.34 o 
  -8   2   1       27.20       37.12      9.22 o 
  -7   2   1       34.38       38.55      8.49 o 
  -6   2   1      113.70      111.47     39.47 o 
  -5   2   1        8.52       14.55      6.51 o 
  -4   2   1       28.93       25.21      7.31 o 
  -3   2   1      177.29      183.12     13.04 o 
  -2   2   1      935.10      949.74     17.91 o 
  -1   2   1       82.28       97.07      8.77 o 
   0   2   1      211.07      217.94      7.34 o 
   1   2   1       87.46       96.27     10.92 o 
   2   2   1     1883.12     1847.95     22.02 o 
   3   2   1      622.11      634.81     21.03 o 
   4   2   1      194.81      231.77     18.15 o 
   5   2   1      202.36      182.50     16.43 o 
   6   2   1       13.33       21.43      8.35 o 
   7   2   1       33.55       46.32     12.13 o 
   8   2   1       56.98      127.49     22.15 o 
   9   2   1      892.87      872.73     40.18 o 
  10   2   1       16.60       10.58     38.81 o 
  11   2   1        5.09       49.32     31.94 o 
 -12   3   1       52.07      144.24     62.54 o 
 -11   3   1      424.21      311.75     57.63 o 
 -10   3   1       22.66       71.34     30.03 o 
  -9   3   1      252.64      229.67     27.46 o 
  -8   3   1        2.09       19.36      7.73 o 
  -7   3   1      386.79      376.49     24.29 o 
  -6   3   1       12.28       42.49     10.46 o 
  -5   3   1        4.09       29.51      8.06 o 
  -4   3   1     1199.22     1167.97     28.54 o 
  -3   3   1        0.76       18.29      7.26 o 
  -2   3   1     1766.90     1880.35     24.95 o 
  -1   3   1    10002.19     9998.88     52.63 o 
   0   3   1     5053.81     5189.83     83.86 o 
   1   3   1     2395.12     2318.86     22.78 o 
   2   3   1     6908.89     7110.06     67.80 o 
   3   3   1       70.65       89.02     16.36 o 
   4   3   1      121.61      154.91     14.79 o 
   5   3   1      195.01      193.79     13.64 o 
   6   3   1      101.20      100.05     21.18 o 
   7   3   1       19.21       39.69     15.74 o 
   8   3   1      142.28      149.14     31.01 o 
   9   3   1        9.87       44.58     23.17 o 
  10   3   1       59.52       38.65     34.71 o 
  11   3   1       20.07       39.29     29.22 o 
 -12   4   1       70.23       67.55     31.38 o 
 -11   4   1       13.65       19.52     30.57 o 
 -10   4   1      366.41      420.13     68.27 o 
  -9   4   1        9.11       26.82     12.35 o 
  -8   4   1       26.08       24.93      7.92 o 
  -7   4   1      141.54      144.78     21.41 o 
  -6   4   1        2.49       18.67      8.32 o 
  -5   4   1      609.11      721.37     54.27 o 
  -4   4   1     1063.11      998.33     22.58 o 
  -3   4   1     3121.08     3312.66     36.48 o 
  -2   4   1     4496.30     4584.01     39.18 o 
  -1   4   1    10957.52    10762.26     58.42 o 
   0   4   1      349.96      357.57     13.14 o 
   1   4   1      331.28      356.75     11.43 o 
   2   4   1      283.48      275.31     18.27 o 
   3   4   1      437.38      438.97     15.58 o 
   4   4   1      196.61      230.04     15.68 o 
   5   4   1      199.67      197.23     27.52 o 
   6   4   1       51.90       64.79     20.77 o 
   7   4   1       68.44       53.80     21.77 o 
   8   4   1      101.68       87.12     19.12 o 
   9   4   1      100.10      126.72     34.16 o 
  10   4   1       44.44       83.95     66.33 o 
  11   4   1       17.80       57.02     76.11 o 
 -11   5   1        0.21       61.19     34.64 o 
 -10   5   1       63.24       51.71     24.45 o 
  -9   5   1        9.86       21.62     13.94 o 
  -8   5   1       95.77      120.25     19.62 o 
  -7   5   1      190.23      148.03     18.21 o 
  -6   5   1        1.58       21.69      8.78 o 
  -5   5   1       88.26       90.72     16.18 o 
  -4   5   1       91.99      103.20     11.86 o 
  -3   5   1       51.26       31.91      8.81 o 
  -2   5   1     4707.51     4839.90     49.55 o 
  -1   5   1      305.40      327.66     11.49 o 
   0   5   1        3.71       16.40      5.81 o 
   1   5   1      951.76      920.99     23.02 o 
   2   5   1     1901.35     1854.91     38.66 o 
   3   5   1       22.27       28.27      9.57 o 
   4   5   1       59.82       49.21     11.36 o 
   5   5   1      547.72      521.91     40.76 o 
   6   5   1       88.25       86.03     23.39 o 
   7   5   1      404.20      402.14     35.63 o 
   8   5   1       66.47       92.66     22.91 o 
   9   5   1       40.24       61.67     20.35 o 
  10   5   1       13.13       26.71     28.35 o 
  11   5   1        1.21       30.36     52.76 o 
 -11   6   1        2.09       59.25     44.98 o 
 -10   6   1        0.15       49.18     18.04 o 
  -9   6   1       93.78       80.85     34.00 o 
  -8   6   1       19.15       48.21     23.00 o 
  -7   6   1        0.32       25.17     14.57 o 
  -6   6   1      133.08      187.09     24.22 o 
  -5   6   1      320.79      288.59     29.65 o 
  -4   6   1       72.94       83.35     11.47 o 
  -3   6   1      142.73      155.74     18.49 o 
  -2   6   1      205.51      260.08     16.42 o 
  -1   6   1      401.25      395.87     15.38 o 
   0   6   1      107.72       92.48     12.98 o 
   1   6   1       11.72       24.36     12.75 o 
   2   6   1      839.80      804.42     26.44 o 
   3   6   1      211.75      185.28     26.43 o 
   4   6   1     2849.52     3123.53     62.57 o 
   5   6   1      104.92      118.51     20.31 o 
   6   6   1      768.64      822.47     54.33 o 
   7   6   1      252.04      259.61     59.24 o 
   8   6   1      123.84      118.19     17.91 o 
   9   6   1       23.27       34.77     15.29 o 
  10   6   1       95.09       77.42     33.28 o 
 -11   7   1      109.12       87.88     42.78 o 
 -10   7   1      130.49      135.40     28.47 o 
  -9   7   1        0.03       45.21     13.69 o 
  -8   7   1      230.68      259.57     36.60 o 
  -7   7   1      223.26      214.79     29.21 o 
  -6   7   1      363.04      409.63     37.99 o 
  -5   7   1        0.06       31.87     12.31 o 
  -4   7   1     1181.75     1308.42     51.96 o 
  -3   7   1       89.52      112.92     14.62 o 
  -2   7   1      545.06      572.84     27.54 o 
  -1   7   1      127.34      147.33     14.30 o 
   0   7   1      138.78      147.30     23.89 o 
   1   7   1     1688.92     1829.83     48.13 o 
   2   7   1     2488.75     2649.98     48.02 o 
   3   7   1       39.11       28.63     11.08 o 
   4   7   1     4047.22     4180.13     89.50 o 
   5   7   1      360.78      374.39     40.73 o 
   6   7   1        7.24       23.10     18.80 o 
   7   7   1       16.71       27.56     15.07 o 
   8   7   1        0.28       13.43     18.16 o 
   9   7   1        1.83       24.67     17.10 o 
  10   7   1       12.58       49.91     31.51 o 
 -10   8   1        1.66       39.23     19.08 o 
  -9   8   1       12.71       31.52     20.46 o 
  -8   8   1       68.24       58.65     17.76 o 
  -7   8   1       27.00       33.40     20.09 o 
  -6   8   1       15.57       44.14     14.97 o 
  -5   8   1      180.90      198.70     24.66 o 
  -4   8   1     1019.54     1100.58     58.13 o 
  -3   8   1      291.43      319.51     21.58 o 
  -2   8   1      657.10      644.75     27.11 o 
  -1   8   1        5.31       39.35      9.94 o 
   0   8   1        0.11       14.00      6.99 o 
   1   8   1      596.13      602.33     29.39 o 
   2   8   1      673.39      682.28     39.91 o 
   3   8   1      342.80      385.89     25.92 o 
   4   8   1       33.43       35.19     23.15 o 
   5   8   1       40.28       52.54     19.14 o 
   6   8   1      112.25       93.41     21.66 o 
   7   8   1      563.79      624.98     67.33 o 
   8   8   1        2.27       26.21     29.48 o 
   9   8   1        9.43       31.32     11.31 o 
  10   8   1       67.37      147.58     96.27 o 
 -10   9   1        7.64       71.75     24.26 o 
  -9   9   1       25.22       45.95     19.13 o 
  -8   9   1      332.66      334.10     35.55 o 
  -7   9   1      119.79      223.96     31.17 o 
  -6   9   1       19.08       50.84     16.87 o 
  -5   9   1      363.24      313.89     26.95 o 
  -4   9   1     2767.60     2831.78     72.77 o 
  -3   9   1      248.39      243.65     31.00 o 
  -2   9   1      236.88      262.89     20.70 o 
  -1   9   1        5.26       12.70      8.69 o 
   0   9   1      875.23      945.74     37.29 o 
   1   9   1      352.21      283.11     48.80 o 
   2   9   1       10.58       39.65     14.19 o 
   3   9   1        9.71       39.27     13.58 o 
   4   9   1       95.69      102.03     16.45 o 
   5   9   1        7.97       42.43     15.87 o 
   6   9   1        1.27       28.30     16.11 o 
   7   9   1      165.20      188.57     36.99 o 
   8   9   1      212.47      233.68     45.45 o 
   9   9   1        6.96       54.08     16.49 o 
 -10  10   1       18.54       57.00     49.88 o 
  -9  10   1       31.19       52.49     19.20 o 
  -8  10   1       71.51       44.73     16.16 o 
  -7  10   1      110.94       95.66     17.09 o 
  -6  10   1        4.20       10.57     13.91 o 
  -5  10   1      905.92      796.23     65.47 o 
  -4  10   1       15.59       26.29     12.44 o 
  -3  10   1      154.84      119.04     25.71 o 
  -2  10   1      745.14      786.51     36.54 o 
  -1  10   1     2368.17     2282.98     95.07 o 
   0  10   1      171.58      207.21     37.72 o 
   1  10   1       63.92       69.90     21.07 o 
   2  10   1      171.52      201.51     25.66 o 
   3  10   1      618.06      580.38     39.25 o 
   4  10   1      705.42      698.53     37.12 o 
   5  10   1      644.75      694.31     37.03 o 
   6  10   1        4.20       61.80     20.27 o 
   7  10   1       28.95       77.23     23.69 o 
   8  10   1       32.19       60.80     21.15 o 
   9  10   1      151.82       81.04     25.72 o 
  -9  11   1        0.25       31.44     45.94 o 
  -8  11   1       63.07      146.31     46.77 o 
  -7  11   1        0.46       15.63     13.21 o 
  -6  11   1       32.94       45.44     13.23 o 
  -5  11   1        1.95       32.68     17.92 o 
  -4  11   1      883.28      925.92     53.74 o 
  -3  11   1        1.69       23.72      8.79 o 
  -2  11   1      113.73       80.17     16.89 o 
  -1  11   1        5.41       29.46     14.51 o 
   0  11   1       41.07       49.53      8.59 o 
   1  11   1      624.12      674.57     29.72 o 
   2  11   1        2.81       30.72     23.13 o 
   3  11   1      209.33      196.65     37.85 o 
   4  11   1      449.30      442.36     37.24 o 
   5  11   1      507.01      507.53     38.80 o 
   6  11   1        4.40       58.91     18.88 o 
   7  11   1        6.23       46.44     19.89 o 
   8  11   1        0.91       41.85     16.86 o 
  -8  12   1       30.69      162.67     43.35 o 
  -7  12   1      185.28      197.35     36.86 o 
  -6  12   1        6.52       35.18     21.32 o 
  -5  12   1       16.86       24.79     13.15 o 
  -4  12   1       80.62       57.15     16.02 o 
  -3  12   1      138.60      171.01     28.27 o 
  -2  12   1       50.84       74.98     16.39 o 
  -1  12   1       48.72       42.32     18.00 o 
   0  12   1       72.00       66.67     23.06 o 
   1  12   1       24.08       55.47     15.76 o 
   2  12   1      493.96      486.47     39.56 o 
   3  12   1      154.34      157.80     30.81 o 
   4  12   1      497.27      460.45     59.67 o 
   5  12   1       86.61      101.35     21.68 o 
   6  12   1       32.37       32.40     19.21 o 
   7  12   1      379.23      400.12     72.55 o 
   8  12   1       58.68       87.41     31.35 o 
  -8  13   1       49.43      118.47     34.47 o 
  -7  13   1      308.19      387.66     41.58 o 
  -6  13   1       15.16       49.97     26.39 o 
  -5  13   1       22.72       36.96     25.01 o 
  -4  13   1      146.10      149.93     30.07 o 
  -3  13   1      156.47      148.01     31.18 o 
  -2  13   1      527.15      526.78     41.19 o 
  -1  13   1        1.89       23.54     11.38 o 
   0  13   1      624.27      619.13     43.35 o 
   1  13   1      814.13      851.33     59.06 o 
   2  13   1      100.83      134.66     23.78 o 
   3  13   1       29.64       40.97     16.31 o 
   4  13   1        0.55       22.12     15.27 o 
   5  13   1      175.51      184.52     31.84 o 
   6  13   1        1.08       37.13     20.39 o 
   7  13   1        9.03       31.48     19.62 o 
  -7  14   1       60.56       75.54     26.96 o 
  -6  14   1        1.33       36.92     21.66 o 
  -5  14   1      699.23      632.71    111.19 o 
  -4  14   1      327.69      497.35     68.30 o 
  -3  14   1        8.76       40.32     19.09 o 
  -2  14   1      740.12      740.93     46.07 o 
  -1  14   1       35.73       61.27     17.45 o 
   0  14   1      215.31      180.88     30.07 o 
   1  14   1        7.10        9.56     15.45 o 
   2  14   1        0.23       35.37     12.87 o 
   3  14   1       55.53       57.15     23.21 o 
   4  14   1        8.63       24.04     22.61 o 
   5  14   1      143.60      115.71     31.02 o 
   6  14   1        5.55       70.70     32.08 o 
  -6  15   1       83.39       44.28     20.79 o 
  -5  15   1        0.01       40.75     28.50 o 
  -4  15   1      204.76      185.41     52.23 o 
  -3  15   1       51.94       26.48     26.04 o 
  -2  15   1        4.41       53.76     29.57 o 
  -1  15   1       38.87       29.78     13.04 o 
   0  15   1       48.81       38.89     14.38 o 
   1  15   1       59.58       33.85     16.53 o 
   2  15   1       43.15       31.45     14.47 o 
   3  15   1       13.20       46.40     26.29 o 
   4  15   1       14.62       92.93     50.96 o 
   5  15   1       13.25       45.67     27.17 o 
  -4  16   1       26.10       59.12     25.69 o 
  -3  16   1       82.13      106.15     32.69 o 
  -2  16   1        0.69      104.56     29.68 o 
  -1  16   1      394.76      447.59     67.59 o 
   0  16   1       52.24       60.52     39.42 o 
   1  16   1        0.03       40.50     40.87 o 
   2  16   1      133.94       96.53     22.26 o 
   3  16   1       45.78       35.71     38.22 o 
  -1  17   1       14.70       34.68     39.78 o 
   0  17   1       97.64       83.13     45.15 o 
 -12   0   2      214.44      126.89     43.97 o 
 -11   0   2     1136.07     1077.15    103.55 o 
 -10   0   2     1735.77     1852.60    130.68 o 
  -9   0   2      166.99      149.59     20.90 o 
  -8   0   2     8540.55     8728.27    258.42 o 
  -7   0   2      305.50      262.58     12.10 o 
  -6   0   2    13792.65    13338.30    214.52 o 
  -5   0   2     6768.81     6744.35     90.43 o 
  -4   0   2      108.61      117.79      8.66 o 
  -3   0   2     2122.63     2022.20     45.41 o 
  -2   0   2    42885.61    41421.79   1560.29 o 
  -1   0   2    24094.32    23008.79    759.99 o 
   0   0   2      657.94      840.48     23.87 o 
   1   0   2      434.91      424.08     18.12 o 
   2   0   2     5004.68     5342.66     74.92 o 
   3   0   2     2669.56     2538.31     53.79 o 
   4   0   2     3121.18     3767.47    161.61 o 
   5   0   2       42.58       48.97     15.49 o 
   6   0   2      658.47      599.28     44.07 o 
   7   0   2       44.29       52.41     26.70 o 
   8   0   2     2318.77     2233.88    139.85 o 
   9   0   2     1169.63     1186.45    151.76 o 
  10   0   2       73.96       49.42     48.82 o 
  11   0   2      164.03       54.27     58.37 o 
 -12   1   2       73.79       68.19     37.52 o 
 -11   1   2       38.75       69.22     36.58 o 
 -10   1   2     1146.64     1321.32     94.08 o 
  -9   1   2     5142.69     5240.05    125.77 o 
  -8   1   2      301.63      301.54     23.89 o 
  -7   1   2     6009.50     6253.43    125.25 o 
  -6   1   2      729.81      679.68     24.29 o 
  -5   1   2     4112.20     4020.76     93.05 o 
  -3   1   2     1033.19     1021.62     25.71 o 
  -2   1   2     7937.27     8232.76     91.74 o 
  -1   1   2     5281.55     5289.60     38.46 o 
   0   1   2     1983.02     1796.71     27.79 o 
   1   1   2    46874.04    46315.42    848.25 o 
   2   1   2      604.46      575.70     16.18 o 
   3   1   2    12125.64    13070.69    151.10 o 
   4   1   2    12420.51    13016.09    215.96 o 
   5   1   2      498.66      468.04     21.42 o 
   6   1   2      782.17      730.78     28.98 o 
   7   1   2      452.59      407.24     63.75 o 
   8   1   2     1138.32     1212.09     60.53 o 
   9   1   2      137.25       85.81     35.81 o 
  10   1   2      290.16      301.57     63.96 o 
  11   1   2      108.08      289.86     55.34 o 
 -12   2   2       26.41       55.48     31.66 o 
 -11   2   2      408.09      542.68     54.82 o 
 -10   2   2       40.09       54.30     36.93 o 
  -9   2   2      229.75      245.46     15.90 o 
  -8   2   2     2080.49     1909.99     82.86 o 
  -7   2   2      137.46       63.44     10.83 o 
  -5   2   2     6051.96     5926.29    115.16 o 
  -4   2   2      855.85      799.40     18.04 o 
  -3   2   2      682.15      744.48     15.41 o 
  -2   2   2      181.66      157.64      9.73 o 
  -1   2   2     1709.40     1692.05     16.32 o 
   0   2   2    23523.20    23119.74    342.91 o 
   1   2   2    11259.69    11281.30    128.78 o 
   2   2   2    64771.45    66367.96    716.98 o 
   3   2   2    30413.29    31928.23    340.48 o 
   4   2   2       15.60       96.83     39.33 o 
   5   2   2     2120.87     2186.08     69.02 o 
   6   2   2       50.53       55.04     15.04 o 
   7   2   2      383.71      370.64     58.09 o 
   8   2   2     2007.80     2099.16    107.90 o 
   9   2   2     1338.04     1367.66     52.87 o 
  10   2   2       11.11       56.21     36.98 o 
  11   2   2      409.55      594.09     79.14 o 
 -12   3   2      575.00      537.95     73.60 o 
 -11   3   2        0.05       35.56     34.94 o 
 -10   3   2     3806.62     4073.44    323.37 o 
  -9   3   2     3824.67     4037.15    208.43 o 
  -8   3   2     1396.94     1344.51     70.35 o 
  -6   3   2      399.48      417.30     19.40 o 
  -5   3   2       35.17       26.69      7.60 o 
  -4   3   2     1625.14     1541.39     28.26 o 
  -3   3   2      796.41      787.28     14.15 o 
  -2   3   2     1001.65     1126.73     13.52 o 
  -1   3   2    90963.84    91265.20    995.34 o 
   0   3   2    49197.25    49439.65    548.56 o 
   1   3   2     6032.39     6432.41     75.39 o 
   2   3   2    10055.21    10144.31     62.05 o 
   3   3   2    12173.45    11876.29    143.88 o 
   4   3   2     8953.49     8612.43    116.30 o 
   5   3   2     2140.47     2241.93    102.08 o 
   6   3   2      194.84      186.75     21.36 o 
   7   3   2      248.86      275.74     38.14 o 
   8   3   2      145.60      169.74     29.23 o 
   9   3   2      133.33      200.90     44.30 o 
  10   3   2      303.17      360.24     50.87 o 
  11   3   2       55.18      114.49     33.54 o 
 -12   4   2      157.67      193.18     41.82 o 
 -11   4   2      797.70      718.29     68.18 o 
 -10   4   2     2381.35     2193.85    243.93 o 
  -9   4   2     1563.45     1673.43     76.77 o 
  -8   4   2     1594.95     1337.49     93.95 o 
  -7   4   2     1177.12     1127.26     25.31 o 
  -6   4   2     8163.51     7860.90     97.79 o 
  -5   4   2     9538.55     9550.48    127.13 o 
  -4   4   2     1198.95     1186.39     25.68 o 
  -3   4   2      294.35      375.26     13.28 o 
  -2   4   2      796.89      850.58     11.69 o 
  -1   4   2     4673.29     5177.44     40.47 o 
   0   4   2    33148.16    34224.92    465.27 o 
   1   4   2    14498.45    14563.95    145.16 o 
   2   4   2     1537.14     1333.87     43.38 o 
   3   4   2     6411.47     6144.79     79.17 o 
   4   4   2     4504.60     5039.63     91.09 o 
   5   4   2     1140.93     1077.50     90.93 o 
   6   4   2      465.63      327.46     67.92 o 
   7   4   2     1648.78     1610.00    110.74 o 
   8   4   2     1534.44     1640.76     71.85 o 
   9   4   2     1979.63     1986.78    132.78 o 
  10   4   2       66.49       61.36     28.16 o 
 -12   5   2      198.06      244.39     57.61 o 
 -11   5   2       33.35       49.81     28.52 o 
 -10   5   2     1285.82     1532.92    113.02 o 
  -9   5   2     2768.05     2584.30    289.86 o 
  -8   5   2     1110.12     1076.17     39.14 o 
  -7   5   2     3066.97     2840.76     74.02 o 
  -6   5   2       59.71       63.81     11.43 o 
  -5   5   2    12181.07    12470.72    150.64 o 
  -4   5   2      198.81      188.02     12.21 o 
  -3   5   2        3.42       19.73      7.58 o 
  -2   5   2     2923.28     2869.94     31.77 o 
  -1   5   2     7053.28     7007.56     75.43 o 
   0   5   2     4529.21     4552.30     47.48 o 
   1   5   2     3908.36     3851.73     54.23 o 
   2   5   2     1565.29     1512.88     31.87 o 
   3   5   2     2156.12     2103.10     87.13 o 
   4   5   2    13064.28    13360.30    216.88 o 
   5   5   2     1316.51     1418.44     81.36 o 
   6   5   2      329.72      287.37     31.25 o 
   7   5   2     2857.09     2892.33    112.41 o 
   8   5   2       67.55       72.31     24.34 o 
   9   5   2      512.57      544.79     35.13 o 
  10   5   2      348.59      371.35     56.57 o 
 -11   6   2      362.19      364.92     63.45 o 
 -10   6   2      746.98      408.63    191.05 o 
  -9   6   2      443.99      309.99     85.96 o 
  -8   6   2     1746.77     1755.45    100.48 o 
  -7   6   2      322.78      303.97     24.40 o 
  -6   6   2     4931.51     4963.98     82.77 o 
  -5   6   2      763.37      652.96     26.51 o 
  -4   6   2      366.94      402.66     20.96 o 
  -3   6   2       14.40       17.33      6.62 o 
  -2   6   2       35.79       40.21      8.40 o 
  -1   6   2      544.96      502.00     22.99 o 
   0   6   2    14066.20    14088.14    156.51 o 
   1   6   2     3650.94     3771.52     73.81 o 
   2   6   2     4931.74     4989.99     73.83 o 
   3   6   2     7320.26     7551.11    130.54 o 
   4   6   2      227.92      251.52     33.02 o 
   5   6   2     2207.21     2189.86     72.91 o 
   6   6   2      201.86      123.27     53.08 o 
   7   6   2      505.05      449.28     85.47 o 
   8   6   2     2388.71     2431.15     69.98 o 
   9   6   2      558.15      733.21     92.12 o 
  10   6   2      114.17      110.32     35.98 o 
 -11   7   2        6.39       25.91     23.62 o 
 -10   7   2      758.12      337.83    330.50 o 
  -9   7   2     1791.49     1819.29     98.49 o 
  -8   7   2       43.59       21.70     14.07 o 
  -7   7   2     1120.28     1170.39     76.19 o 
  -6   7   2       89.38       89.11     13.83 o 
  -5   7   2      776.03      670.61     23.42 o 
  -4   7   2     3367.10     3376.58     55.95 o 
  -3   7   2     1197.97     1123.67     50.82 o 
  -2   7   2     4467.08     4610.26     83.74 o 
  -1   7   2     6675.33     6318.67     86.03 o 
   0   7   2     8915.45     9030.42    137.81 o 
   1   7   2     5468.16     5469.72     95.84 o 
   2   7   2     3353.79     3325.44     77.70 o 
   3   7   2     2069.50     2143.96     80.27 o 
   4   7   2     2366.96     2285.62    103.81 o 
   5   7   2      149.81      192.53     27.01 o 
   6   7   2      842.52      818.80     46.59 o 
   7   7   2     1225.37      972.24    125.58 o 
   8   7   2        0.76       28.72     15.01 o 
   9   7   2        9.80       24.84     18.73 o 
  10   7   2      347.28      356.60     44.81 o 
 -11   8   2      141.94      135.08     55.94 o 
 -10   8   2      101.81       97.49     27.91 o 
  -9   8   2      328.93      344.16     34.60 o 
  -8   8   2     1045.84     1068.53     53.87 o 
  -7   8   2        0.73       15.42     15.34 o 
  -6   8   2     4266.33     4374.12     83.21 o 
  -5   8   2     2335.30     2172.75     72.30 o 
  -4   8   2        9.54       19.80     13.74 o 
  -3   8   2     3933.33     4218.45     68.54 o 
  -2   8   2     4016.46     4058.18     81.08 o 
  -1   8   2      618.04      602.51     24.80 o 
   0   8   2     6035.70     5833.97     90.83 o 
   1   8   2      124.54       62.74     21.74 o 
   2   8   2     5871.47     6124.06    249.26 o 
   3   8   2     7476.16     7530.79    149.58 o 
   4   8   2      262.32      289.40     27.72 o 
   5   8   2      453.03      447.34     44.04 o 
   6   8   2        6.57       26.47     17.91 o 
   7   8   2       81.30      101.32     26.49 o 
   8   8   2      347.73      378.83     46.96 o 
   9   8   2      621.35      759.98     56.86 o 
 -10   9   2      559.65      645.46     57.55 o 
  -9   9   2     1139.74     1154.42     35.43 o 
  -8   9   2      108.98      130.16     20.42 o 
  -7   9   2     1940.81     2117.31    156.59 o 
  -6   9   2      658.05      654.71     33.75 o 
  -5   9   2     1979.68     1855.46     75.71 o 
  -4   9   2     1608.07     1500.65     40.97 o 
  -3   9   2        1.51        9.83      9.88 o 
  -2   9   2     3492.86     3456.68     76.78 o 
  -1   9   2     6281.76     6100.32    109.16 o 
   0   9   2        0.33       15.86      7.93 o 
   1   9   2     3873.52     3915.31    102.26 o 
   2   9   2      516.46      513.08     33.88 o 
   3   9   2     2036.75     1990.69     65.84 o 
   4   9   2     2689.55     2871.79    128.19 o 
   5   9   2        5.05       21.53     16.90 o 
   6   9   2      135.31      123.01     22.07 o 
   7   9   2      321.12      337.55     35.57 o 
   8   9   2      520.78      424.51     44.55 o 
   9   9   2       58.70       82.59     22.29 o 
 -10  10   2     1024.65     1097.54    103.62 o 
  -9  10   2        8.01       32.05     21.55 o 
  -8  10   2     1448.88     1416.18     48.82 o 
  -7  10   2      402.44      358.91     34.44 o 
  -6  10   2     2088.29     2159.21     76.33 o 
  -5  10   2     2211.48     2050.77     63.48 o 
  -4  10   2      183.14      142.94     19.06 o 
  -3  10   2      854.72      878.40     22.78 o 
  -2  10   2     1381.85     1450.08     31.99 o 
  -1  10   2        3.94       11.13      8.99 o 
   0  10   2     6478.11     6520.09    175.46 o 
   1  10   2      968.83      936.78     55.71 o 
   2  10   2      214.10      197.45     35.28 o 
   3  10   2     1220.34     1192.95     42.07 o 
   4  10   2       81.04      106.27     22.23 o 
   5  10   2      187.15      225.14     34.36 o 
   6  10   2       54.98       82.17     24.35 o 
   7  10   2        2.59       35.71     18.07 o 
   8  10   2      284.07      284.56     53.85 o 
  -9  11   2      894.87      919.49     77.68 o 
  -8  11   2       61.33       90.13     26.55 o 
  -7  11   2     1625.91     1495.82     60.00 o 
  -6  11   2      580.32      611.27     52.48 o 
  -5  11   2      148.07      208.76     27.51 o 
  -4  11   2      830.31      784.15     37.99 o 
  -3  11   2      887.94      902.09     38.18 o 
  -2  11   2      274.71      255.94     28.26 o 
  -1  11   2     3394.02     3342.35     84.51 o 
   0  11   2        0.82       19.63     17.59 o 
   1  11   2     1181.51     1237.80     63.60 o 
   2  11   2     1480.39     1529.93     77.90 o 
   3  11   2      226.65      204.84     31.77 o 
   4  11   2     3767.97     3741.59    124.99 o 
   5  11   2     1143.63     1064.28     41.55 o 
   6  11   2       20.12       54.17     18.31 o 
   7  11   2      202.90      270.05     34.99 o 
   8  11   2       59.33       62.00     16.00 o 
  -9  12   2      233.22      287.22     58.44 o 
  -8  12   2      515.56      493.13     90.85 o 
  -7  12   2      202.23      158.31     32.99 o 
  -6  12   2     1455.55     1379.49     60.81 o 
  -5  12   2      274.97      333.88     32.77 o 
  -4  12   2       22.30       43.80     11.63 o 
  -3  12   2      573.27      594.37     40.42 o 
  -2  12   2      265.13      269.58     43.89 o 
  -1  12   2      674.47      608.87     27.86 o 
   0  12   2     1306.22     1312.31     60.26 o 
   1  12   2     1926.63     1858.74     75.61 o 
   2  12   2     1767.55     1798.81     79.37 o 
   3  12   2     1482.73     1463.99     89.56 o 
   4  12   2        6.25       60.25     18.89 o 
   5  12   2     1132.28     1148.06     92.54 o 
   6  12   2      271.26      270.81     28.24 o 
   7  12   2       95.19      127.62     28.39 o 
  -8  13   2       70.24       56.27     19.49 o 
  -7  13   2      253.66      366.23     77.24 o 
  -6  13   2       24.64       45.28     19.03 o 
  -5  13   2      296.64      359.12     72.00 o 
  -4  13   2      429.57      267.81    102.71 o 
  -3  13   2      109.04      113.69     26.94 o 
  -2  13   2       96.44       77.48     20.35 o 
  -1  13   2      585.50      557.82     37.40 o 
   0  13   2      790.83      704.49     41.09 o 
   1  13   2      976.89     1042.54     48.15 o 
   2  13   2      534.85      586.84     45.88 o 
   3  13   2      905.14     1061.26     82.47 o 
   4  13   2     1070.02     1063.73     75.14 o 
   5  13   2       79.56      152.33     22.90 o 
   6  13   2      195.44      173.67     57.76 o 
  -7  14   2        8.86       52.19     22.01 o 
  -6  14   2      225.78      252.32     55.74 o 
  -5  14   2      353.59      346.13     45.49 o 
  -4  14   2      138.46      178.08     70.34 o 
  -3  14   2       26.04       40.81     23.42 o 
  -2  14   2      182.47      204.58     27.68 o 
  -1  14   2       19.17       25.07     12.91 o 
   0  14   2      638.23      629.08     60.74 o 
   1  14   2      161.99      168.31     29.42 o 
   2  14   2     1113.38     1042.21     44.45 o 
   3  14   2     2216.93     2017.20    104.31 o 
   4  14   2        3.97       53.28     16.01 o 
   5  14   2      181.42      133.18     59.16 o 
   6  14   2      311.45      317.39     49.86 o 
  -6  15   2       53.26       48.63     27.13 o 
  -5  15   2       95.73      122.94     33.73 o 
  -4  15   2      586.87      579.21     64.74 o 
  -3  15   2       80.29      173.97     39.78 o 
  -2  15   2       38.33       37.35     28.67 o 
  -1  15   2      689.01      721.90     54.22 o 
   0  15   2        1.05       53.40     23.73 o 
   1  15   2      914.60      938.70     88.56 o 
   2  15   2      565.07      608.44     42.76 o 
   3  15   2        5.89       24.63     20.19 o 
   4  15   2      301.20      305.77     45.53 o 
  -4  16   2       19.80       78.99     34.14 o 
  -3  16   2      294.78      237.02     49.57 o 
  -2  16   2      526.14      522.70    104.80 o 
  -1  16   2        3.39        6.62     29.85 o 
   0  16   2      531.57      471.98     98.67 o 
   1  16   2       85.83       80.41     45.11 o 
   2  16   2       90.95       91.76    129.32 o 
   3  16   2       76.49       96.67     38.79 o 
  -1  17   2      440.12      374.30     58.47 o 
 -12   1   3       60.73       60.21     27.60 o 
 -11   1   3      102.52      114.49     80.43 o 
 -10   1   3      160.37      121.36     60.87 o 
  -9   1   3       80.78       69.65     11.97 o 
  -8   1   3      409.90      398.65     20.88 o 
  -7   1   3       67.91       78.11     12.18 o 
  -6   1   3      199.30      118.88    123.06 o 
  -5   1   3        1.18       23.15     13.41 o 
  -4   1   3       39.10       49.58      9.13 o 
  -3   1   3      242.95      245.11     10.45 o 
  -2   1   3        0.45        6.06      4.43 o 
  -1   1   3     5269.22     5167.12     49.05 o 
   0   1   3     3530.69     3591.41     68.24 o 
   1   1   3    18843.31    19198.64    179.12 o 
   2   1   3     4388.08     4557.96     51.92 o 
   3   1   3       64.03       38.17      8.26 o 
   4   1   3      259.11      336.81     25.67 o 
   5   1   3       21.81       25.87     14.87 o 
   6   1   3       82.79       96.00     17.59 o 
   7   1   3      180.35      263.37     48.98 o 
   8   1   3      292.74      289.67     36.86 o 
   9   1   3      142.59       90.21     37.85 o 
  10   1   3       27.55       35.76     37.02 o 
 -12   2   3       28.28       27.97     31.23 o 
 -11   2   3        0.70       29.34     15.76 o 
 -10   2   3      150.00      245.94     91.27 o 
  -9   2   3       79.32       47.00     24.05 o 
  -8   2   3       51.01       37.61     15.95 o 
  -7   2   3      204.69      221.58     39.25 o 
  -6   2   3      312.24      246.00    121.08 o 
  -5   2   3        3.23        6.07      4.25 o 
  -4   2   3      323.58      286.54      9.62 o 
  -3   2   3      306.59      307.38      8.80 o 
  -2   2   3     1575.84     1537.38     24.32 o 
  -1   2   3        6.89        8.46      5.97 o 
   0   2   3       58.25       71.44      8.76 o 
   1   2   3     9376.75     9656.48     83.53 o 
   2   2   3      580.97      558.57     19.42 o 
   3   2   3      802.25      804.60     25.63 o 
   4   2   3     2407.57     2506.76     56.98 o 
   5   2   3      188.61      218.60     26.45 o 
   6   2   3      427.47      362.83     53.52 o 
   7   2   3       46.52       72.02     17.19 o 
   8   2   3        4.80       59.50     23.09 o 
   9   2   3       19.46       41.37     16.17 o 
  10   2   3      105.21       86.17     52.30 o 
 -12   3   3        1.06       45.38     28.53 o 
 -11   3   3       26.03       80.51     30.72 o 
 -10   3   3        3.79       13.06     31.55 o 
  -9   3   3      120.19      128.39     21.05 o 
  -8   3   3      151.21       83.15     42.19 o 
  -7   3   3        6.28       13.66      5.22 o 
  -6   3   3      541.15      543.22     20.78 o 
  -5   3   3       21.78       23.43      7.14 o 
  -4   3   3      324.65      322.27     12.15 o 
  -3   3   3      266.03      279.94      8.51 o 
  -2   3   3     1995.18     1930.29     37.31 o 
  -1   3   3     2575.83     2580.28     29.29 o 
   0   3   3      856.32      805.26     20.37 o 
   1   3   3       10.66       31.19      8.95 o 
   2   3   3     1779.62     1772.62     34.46 o 
   3   3   3        5.00       18.25      8.51 o 
   4   3   3       99.68       53.37     16.81 o 
   5   3   3       48.52       57.39     17.95 o 
   6   3   3       91.78      118.93     21.15 o 
   7   3   3       39.33       69.81     16.98 o 
   8   3   3       61.64       64.17     17.73 o 
   9   3   3       44.04       72.53     16.22 o 
  10   3   3      126.43      115.63     29.40 o 
 -12   4   3      165.29      181.22     61.26 o 
 -11   4   3       57.23      167.58     34.92 o 
 -10   4   3       26.29      114.73     35.11 o 
  -9   4   3       51.18       33.93     12.24 o 
  -8   4   3      109.29      128.36     15.22 o 
  -7   4   3      224.31      207.03     15.07 o 
  -6   4   3       61.22       65.72     11.71 o 
  -5   4   3       36.66       45.98      9.01 o 
  -4   4   3     2949.77     3197.66     38.10 o 
  -3   4   3      143.95      139.43     10.68 o 
  -2   4   3     8013.74     8408.42    108.33 o 
  -1   4   3     1001.43     1107.65     21.12 o 
   0   4   3      271.07      279.38     14.08 o 
   1   4   3       13.13       23.87     10.28 o 
   2   4   3      738.38      716.06     19.23 o 
   3   4   3      981.03      949.29     44.08 o 
   4   4   3       55.23       51.73     19.33 o 
   5   4   3      624.20      661.25     30.31 o 
   6   4   3      855.17      919.47     42.76 o 
   7   4   3      452.99      472.23     46.15 o 
   8   4   3       76.00       70.91     24.31 o 
   9   4   3        1.81       17.53     14.91 o 
  10   4   3       35.34      113.25     96.04 o 
 -12   5   3       45.88       39.72     37.90 o 
 -11   5   3       52.82       47.62     31.76 o 
 -10   5   3      317.89      259.44     39.17 o 
  -9   5   3      582.68      598.23    132.20 o 
  -8   5   3      144.38      116.92     16.26 o 
  -7   5   3        0.14       25.12     20.93 o 
  -6   5   3       61.04       68.99     10.69 o 
  -5   5   3      281.13      298.25     24.37 o 
  -4   5   3      528.28      573.32     18.69 o 
  -3   5   3       94.35       65.45     12.67 o 
  -2   5   3      280.75      288.87     12.79 o 
  -1   5   3      866.76      892.01     24.96 o 
   0   5   3      106.40      103.45      9.86 o 
   1   5   3     1095.23     1085.71     31.51 o 
   2   5   3      784.05      760.57     69.32 o 
   3   5   3        0.16       13.12     18.52 o 
   4   5   3      369.59      372.22     27.52 o 
   5   5   3       13.40       26.39     20.22 o 
   6   5   3       21.10       39.17     16.53 o 
   7   5   3      350.12      319.17     74.97 o 
   8   5   3       43.04       27.83     26.11 o 
   9   5   3       44.93       74.15     21.26 o 
  10   5   3       17.49       54.75     33.26 o 
 -12   6   3        5.69       25.69     23.64 o 
 -11   6   3        2.09       20.71     23.06 o 
 -10   6   3      680.69      399.28    119.29 o 
  -9   6   3        6.74       17.16      9.16 o 
  -8   6   3      276.29      290.70     19.15 o 
  -7   6   3      132.98      119.24     16.19 o 
  -6   6   3        9.03       20.34      6.47 o 
  -5   6   3      632.37      593.31     25.72 o 
  -4   6   3     1216.54     1282.58     49.03 o 
  -3   6   3        1.84        9.69      6.58 o 
  -2   6   3       91.34      101.93     14.52 o 
  -1   6   3      210.11      216.64     22.99 o 
   0   6   3       21.86       28.51     11.27 o 
   1   6   3       29.07       21.15     10.86 o 
   2   6   3      826.79      831.65     35.77 o 
   3   6   3      527.85      575.42     34.01 o 
   4   6   3        3.41       19.85     12.94 o 
   5   6   3        1.85       15.60     14.04 o 
   6   6   3       21.27       32.13     20.03 o 
   7   6   3        4.81       42.09     18.97 o 
   8   6   3      195.33      150.23     31.57 o 
   9   6   3       28.71       57.51     18.31 o 
  10   6   3        0.83       38.18     57.15 o 
 -11   7   3      188.20      240.83     94.07 o 
 -10   7   3       15.16       42.31     22.63 o 
  -9   7   3      337.77      337.33     34.66 o 
  -8   7   3      134.15      119.61     23.70 o 
  -7   7   3       10.28       23.02     15.98 o 
  -6   7   3        1.82        5.45      7.60 o 
  -5   7   3      949.31      868.95     33.34 o 
  -4   7   3       17.64       15.52      8.06 o 
  -3   7   3      258.62      238.27     16.66 o 
  -2   7   3     5534.04     5800.49    114.22 o 
  -1   7   3     2861.93     3103.69     53.49 o 
   0   7   3      122.36      114.14     13.32 o 
   1   7   3       27.27       40.14     10.40 o 
   2   7   3        0.37       26.04     15.27 o 
   3   7   3       27.53       50.61     14.00 o 
   4   7   3       29.45       48.44     16.52 o 
   5   7   3      476.64      449.70     37.74 o 
   6   7   3      792.60      755.94     42.70 o 
   7   7   3        2.38       16.79     15.43 o 
   8   7   3        1.94       54.24     17.89 o 
   9   7   3       25.27       45.14     19.88 o 
 -11   8   3       67.89       86.72     54.73 o 
 -10   8   3       42.45       67.78     22.02 o 
  -9   8   3      152.96      145.41     32.47 o 
  -8   8   3      205.01      231.32     27.30 o 
  -7   8   3       55.77       78.10     16.94 o 
  -6   8   3        8.34       22.44      9.48 o 
  -5   8   3      400.87      415.72     25.42 o 
  -4   8   3      255.73      251.11     18.49 o 
  -3   8   3       23.63       32.93      8.14 o 
  -2   8   3      358.61      357.35     22.21 o 
  -1   8   3      367.85      356.49     21.84 o 
   0   8   3      385.56      334.49     17.99 o 
   1   8   3     1190.07     1115.43     45.98 o 
   2   8   3       32.45       57.47     15.98 o 
   3   8   3       57.23       69.03     20.70 o 
   4   8   3      301.33      347.13     28.77 o 
   5   8   3      213.95      227.59     36.78 o 
   6   8   3      691.04      606.94     52.15 o 
   7   8   3       86.17       98.25     21.12 o 
   8   8   3       76.99       69.67     20.53 o 
   9   8   3        3.17       22.48     20.61 o 
 -11   9   3      116.54       45.03     40.48 o 
 -10   9   3       10.44       31.94     23.84 o 
  -9   9   3        2.35       16.49     15.11 o 
  -8   9   3       25.87       41.86     15.50 o 
  -7   9   3       67.75       68.62     20.07 o 
  -6   9   3        9.36       18.84     11.36 o 
  -5   9   3      253.41      239.18     24.69 o 
  -4   9   3      162.10      162.34     19.46 o 
  -3   9   3      309.88      313.97     21.71 o 
  -2   9   3     1305.96     1362.50     27.24 o 
  -1   9   3      229.39      247.17     14.29 o 
   0   9   3      202.96      183.12     18.72 o 
   1   9   3      318.19      341.95     39.56 o 
   2   9   3       76.43      100.51     18.99 o 
   3   9   3       63.93       76.46     25.41 o 
   4   9   3      668.05      589.16     40.50 o 
   5   9   3       62.97       51.26     21.22 o 
   6   9   3      240.62      231.96     56.78 o 
   7   9   3      129.07      124.51     28.71 o 
   8   9   3       40.54       91.23     22.18 o 
 -10  10   3        9.09       62.18     26.62 o 
  -9  10   3       26.26       40.98     14.57 o 
  -8  10   3      383.35      426.96     94.42 o 
  -7  10   3       66.03       84.11     17.22 o 
  -6  10   3      145.00      117.73     25.07 o 
  -5  10   3       17.81       21.30     11.13 o 
  -4  10   3       39.37       37.91     15.23 o 
  -3  10   3       33.77       32.03      9.69 o 
  -2  10   3       57.88       21.29      9.97 o 
  -1  10   3        4.05       13.75     10.30 o 
   0  10   3      145.29      173.97     25.48 o 
   1  10   3      308.25      345.21     31.06 o 
   2  10   3        0.37       29.00     19.32 o 
   3  10   3       13.84       43.34     14.79 o 
   4  10   3      807.24      830.53     36.70 o 
   5  10   3      650.52      593.05     37.50 o 
   6  10   3       36.81       46.98     17.73 o 
   7  10   3        5.78       54.00     22.10 o 
   8  10   3      239.13      210.22     34.64 o 
 -10  11   3       36.88       88.39     29.43 o 
  -9  11   3       13.78       54.33     20.80 o 
  -8  11   3        8.07       27.36     16.35 o 
  -7  11   3      577.52      515.65     53.26 o 
  -6  11   3      193.49      185.76     35.71 o 
  -5  11   3      574.45      563.22     45.25 o 
  -4  11   3      196.37      180.43     44.39 o 
  -3  11   3      421.73      395.80     22.32 o 
  -2  11   3       89.90       89.76     15.98 o 
  -1  11   3      396.60      352.50     42.60 o 
   0  11   3       84.62       85.99     48.21 o 
   1  11   3        1.38       12.56     15.14 o 
   2  11   3      918.19      966.13     63.99 o 
   3  11   3       17.61       24.53     20.05 o 
   4  11   3       91.83      110.12     21.70 o 
   5  11   3       94.05       79.60     24.10 o 
   6  11   3        4.82       59.77     24.30 o 
   7  11   3        5.91       20.67     16.95 o 
  -9  12   3       32.43       54.12     33.96 o 
  -8  12   3      220.59      233.74     31.89 o 
  -7  12   3       34.47      110.25     43.45 o 
  -6  12   3      344.35      340.10     50.04 o 
  -5  12   3      484.76      509.84     52.79 o 
  -4  12   3      304.26      293.98     31.72 o 
  -3  12   3        0.40       17.64     16.64 o 
  -2  12   3      100.93      100.81     16.02 o 
  -1  12   3     1066.83      939.37     67.36 o 
   0  12   3       37.90       49.92     18.57 o 
   1  12   3      104.28      135.56     21.09 o 
   2  12   3       98.77       86.41     21.42 o 
   3  12   3       48.42       37.30     20.01 o 
   4  12   3       49.88       50.55     15.45 o 
   5  12   3       26.13       44.79     20.09 o 
   6  12   3       56.72       86.87     44.46 o 
   7  12   3      283.40      338.09     81.23 o 
  -8  13   3        7.46       51.03     16.88 o 
  -7  13   3       24.38       38.61     23.51 o 
  -6  13   3       37.27       69.02     31.24 o 
  -5  13   3        2.70       40.59     34.33 o 
  -4  13   3      116.87      124.18     42.22 o 
  -3  13   3      468.63      489.36     66.16 o 
  -2  13   3      381.36      363.55     34.68 o 
  -1  13   3      258.33      283.04     45.41 o 
   0  13   3      325.06      319.11     29.38 o 
   1  13   3      122.57      111.18     25.52 o 
   2  13   3      307.79      349.88     31.75 o 
   3  13   3        3.64       33.36     17.68 o 
   4  13   3      133.26      114.97     27.80 o 
   5  13   3      100.49       76.75     19.49 o 
   6  13   3        7.74       39.62     17.78 o 
  -7  14   3       13.14       36.16     18.32 o 
  -6  14   3        4.85        5.98     24.57 o 
  -5  14   3      129.19       72.32     25.33 o 
  -4  14   3       87.13       83.67     30.05 o 
  -3  14   3      392.08      324.49     47.42 o 
  -2  14   3       26.84       43.86     23.52 o 
  -1  14   3        0.02       38.90     14.29 o 
   0  14   3       13.12       36.80     17.60 o 
   1  14   3       13.76       21.97     12.56 o 
   2  14   3        1.92       43.05     21.99 o 
   3  14   3        0.70       40.06     17.69 o 
   4  14   3      400.86      367.99     48.52 o 
   5  14   3       37.58       67.26     24.81 o 
  -6  15   3       16.71       59.18     44.82 o 
  -5  15   3        9.59       23.43     38.04 o 
  -4  15   3       62.56       36.04     16.50 o 
  -3  15   3        0.00       49.23     18.47 o 
  -2  15   3        1.46       62.37     24.48 o 
  -1  15   3        1.50       49.20     35.61 o 
   0  15   3       82.26       59.87     26.65 o 
   1  15   3      155.68      200.96     52.67 o 
   2  15   3        3.25       57.76     48.20 o 
   3  15   3        2.47       43.50     19.24 o 
   4  15   3        2.53       36.43     25.72 o 
  -4  16   3      192.91      185.43     37.98 o 
  -3  16   3      236.62      268.35     56.13 o 
  -2  16   3        0.22       51.57     18.15 o 
  -1  16   3        0.07       46.36     21.65 o 
   0  16   3      117.62      162.14     48.35 o 
   1  16   3      317.97      235.04     48.44 o 
   2  16   3        0.29       60.32     63.29 o 
 -13   0   4       12.10       60.34     25.92 o 
 -12   0   4        0.88       30.47     40.02 o 
 -11   0   4      240.62      170.86     59.28 o 
 -10   0   4     2561.00     2422.33    216.64 o 
  -9   0   4      433.59      430.56    142.66 o 
  -8   0   4       17.41       53.06     35.63 o 
  -7   0   4     3667.56     4023.27    160.85 o 
  -6   0   4     5562.40     5453.20    179.04 o 
  -5   0   4    18842.12    20662.70    379.31 o 
  -4   0   4     5286.17     5890.68     58.37 o 
  -3   0   4      366.56      397.52     14.03 o 
  -2   0   4       94.77      162.57     27.54 o 
  -1   0   4     9799.09     9378.73     80.44 o 
   0   0   4    29153.21    29190.12    739.93 o 
   1   0   4       16.06       21.62     13.38 o 
   2   0   4    16500.74    17095.76    348.79 o 
   3   0   4     7418.67     6593.05    151.25 o 
   4   0   4      361.58      312.36     71.18 o 
   5   0   4     3973.96     3765.96    130.59 o 
   6   0   4      219.31      172.08     42.68 o 
   7   0   4     1304.00     1334.66    103.39 o 
   8   0   4      895.32      888.10     80.50 o 
   9   0   4      665.62      524.98     63.63 o 
  10   0   4       15.87       50.79     44.72 o 
 -13   1   4        1.82       39.73     29.92 o 
 -12   1   4      112.94      155.56     51.48 o 
 -11   1   4      161.10       76.80     26.25 o 
 -10   1   4      927.50      876.49     46.60 o 
  -9   1   4     2539.99     2571.20     88.10 o 
  -8   1   4        3.69        5.01     22.68 o 
  -7   1   4    11818.06    11944.11    222.41 o 
  -6   1   4    11760.10    12118.24    205.99 o 
  -5   1   4     3518.12     3682.86     49.57 o 
  -4   1   4     1287.60     1175.93     17.93 o 
  -3   1   4     3898.94     4121.88     34.19 o 
  -2   1   4    10851.76    10630.60    109.26 o 
  -1   1   4    12218.74    12037.69    141.87 o 
   0   1   4     7561.48     7181.95     70.37 o 
   1   1   4      129.47       82.69     11.39 o 
   2   1   4     6393.99     6019.74     72.42 o 
   3   1   4      520.74      553.26     45.84 o 
   4   1   4     5245.02     5060.18    128.82 o 
   5   1   4        4.88       33.35     14.26 o 
   6   1   4     1129.15     1128.22     44.87 o 
   7   1   4     2354.62     2471.11    195.20 o 
   8   1   4      486.15      460.52     58.20 o 
   9   1   4       15.08       21.92     14.00 o 
  10   1   4       58.06       68.43     31.23 o 
 -13   2   4      108.51      111.63     41.81 o 
 -12   2   4      360.23      447.97     80.65 o 
 -11   2   4      582.92      724.09     87.02 o 
 -10   2   4     3259.07     3311.29    143.80 o 
  -9   2   4       14.74       19.35     14.99 o 
  -7   2   4      782.20      738.62     27.67 o 
  -6   2   4    23924.55    25134.16    306.33 o 
  -5   2   4    12182.78    12286.23    129.07 o 
  -4   2   4     1810.11     1742.15     30.15 o 
  -3   2   4    24068.94    23053.13    163.89 o 
  -2   2   4     1275.72     1205.32     16.16 o 
  -1   2   4       36.93       75.44      8.89 o 
   0   2   4     9454.93     9346.42    116.03 o 
   1   2   4     1610.74     1607.59     32.85 o 
   2   2   4     8438.61     8367.76     96.15 o 
   3   2   4    11513.50    11241.17    167.99 o 
   4   2   4     3084.14     3115.12     97.22 o 
   5   2   4      379.68      344.97     31.10 o 
   6   2   4      453.31      472.56     37.79 o 
   7   2   4       70.55       58.68     22.08 o 
   8   2   4      779.21      818.71     52.74 o 
   9   2   4      129.05      101.17     27.82 o 
  10   2   4       71.51       61.46     49.50 o 
 -13   3   4       47.33       50.36     28.05 o 
 -12   3   4      179.45      201.45     53.44 o 
 -11   3   4      211.03      262.10     67.05 o 
 -10   3   4        7.53       46.02     23.69 o 
  -9   3   4     2801.82     2742.84    139.54 o 
  -8   3   4       30.62       19.12     15.48 o 
  -7   3   4     8457.76     8784.89    147.47 o 
  -6   3   4     1700.55     1628.81     38.18 o 
  -5   3   4     5714.90     6077.27     66.44 o 
  -4   3   4     4572.67     4501.05     45.05 o 
  -3   3   4     1569.15     1524.38     25.88 o 
  -2   3   4    24382.03    23913.38    416.58 o 
  -1   3   4     2030.13     1935.70     25.05 o 
   0   3   4     7050.34     7204.51     61.88 o 
   1   3   4     4860.70     4859.57     56.84 o 
   2   3   4     6167.47     5943.63     92.43 o 
   3   3   4     5796.07     5951.77    100.19 o 
   4   3   4     5825.15     6045.21    120.37 o 
   5   3   4      121.13       70.41     27.08 o 
   6   3   4     3538.51     3623.16    116.44 o 
   7   3   4     3626.26     3541.11    191.16 o 
   8   3   4      274.89      295.04     42.74 o 
   9   3   4       20.60       18.31     14.31 o 
  10   3   4      130.83      274.49     71.48 o 
 -12   4   4      577.93      443.79     64.32 o 
 -11   4   4     2411.00     2368.54    129.92 o 
 -10   4   4      247.44      217.02     41.89 o 
  -9   4   4        6.26        4.36      9.62 o 
  -7   4   4      194.09      214.64     20.44 o 
  -6   4   4     8814.70     8755.67    121.43 o 
  -5   4   4     4647.94     4505.65     52.16 o 
  -4   4   4      418.28      405.74     13.51 o 
  -3   4   4     1074.84      927.87     39.20 o 
  -2   4   4     8240.69     8097.78    101.52 o 
  -1   4   4     1619.80     1624.10     29.34 o 
   0   4   4     6065.28     6005.79     60.93 o 
   1   4   4     3446.00     3506.38     52.52 o 
   2   4   4     1979.40     2071.54     56.05 o 
   3   4   4    31701.21    34050.07    498.46 o 
   4   4   4       14.65        8.88     22.93 o 
   5   4   4     5763.81     6183.29    175.58 o 
   6   4   4      178.12      183.37     43.48 o 
   7   4   4      258.48      290.06     36.67 o 
   8   4   4      563.67      592.92     79.98 o 
   9   4   4       76.51       71.75     29.11 o 
 -12   5   4       47.42       42.57     39.57 o 
 -11   5   4       24.17       28.58     24.27 o 
  -9   5   4      935.82      893.96     45.37 o 
  -8   5   4      311.89      317.55     16.99 o 
  -7   5   4     5582.18     5332.76     89.00 o 
  -6   5   4     5247.26     5051.26     65.59 o 
  -5   5   4       28.16       67.65     12.14 o 
  -4   5   4      280.76      202.12     23.57 o 
  -3   5   4      727.26      815.88     30.71 o 
  -2   5   4       61.42       32.70      7.29 o 
  -1   5   4    10686.69    10791.75    117.38 o 
   0   5   4     2077.73     2124.66     42.19 o 
   1   5   4     8232.72     8318.28    128.45 o 
   2   5   4    19198.75    20331.68    292.54 o 
   3   5   4      338.66      379.00     41.14 o 
   4   5   4     7881.61     8135.84    163.48 o 
   5   5   4       51.90       56.05     15.49 o 
   6   5   4     4621.82     4755.20    199.19 o 
   7   5   4      874.19      948.96     40.57 o 
   8   5   4       69.57      103.64     35.01 o 
   9   5   4       12.34       67.12     36.54 o 
 -12   6   4      120.96       90.29     25.85 o 
 -11   6   4     1350.62     1361.19     65.14 o 
 -10   6   4     1161.98     1213.37     64.37 o 
  -9   6   4      342.67      309.25     26.24 o 
  -8   6   4      851.14      735.48     22.84 o 
  -7   6   4        4.11       19.97     11.05 o 
  -6   6   4     2731.60     2524.98     62.72 o 
  -5   6   4     1322.43     1152.41     32.18 o 
  -4   6   4     1358.17     1219.85     45.71 o 
  -3   6   4     2614.45     2421.88     56.95 o 
  -2   6   4     4723.21     4814.62     68.06 o 
  -1   6   4      412.75      376.00     19.31 o 
   0   6   4     2943.89     3063.41     53.18 o 
   1   6   4     1667.65     1620.98     51.89 o 
   2   6   4     5017.54     5025.91    138.93 o 
   3   6   4    10546.59    10705.16    211.12 o 
   4   6   4     1037.51      977.18     65.56 o 
   5   6   4     1169.75     1147.65     45.89 o 
   6   6   4      104.33      109.70     21.83 o 
   7   6   4      846.87      840.30     56.85 o 
   8   6   4      226.07      247.84     43.30 o 
   9   6   4       10.57       32.14     17.22 o 
 -12   7   4       15.92       33.96     47.60 o 
 -11   7   4      104.92      110.52     36.26 o 
 -10   7   4      153.41      125.27     19.85 o 
  -9   7   4      583.35      551.26     29.22 o 
  -8   7   4      363.05      435.56     46.81 o 
  -7   7   4     4339.31     4363.84    116.58 o 
  -6   7   4     2691.10     2755.03     69.68 o 
  -5   7   4      523.42      458.37     22.28 o 
  -4   7   4     2794.53     2622.63    109.98 o 
  -3   7   4     7937.44     8302.16    162.13 o 
  -2   7   4      514.76      422.81     25.80 o 
  -1   7   4     6595.17     6612.29     94.78 o 
   0   7   4      220.17      209.68     27.50 o 
   1   7   4       51.96       52.23     16.46 o 
   2   7   4      209.17      157.09     23.17 o 
   3   7   4      830.12      858.95     96.12 o 
   4   7   4     1631.96     1628.69     52.94 o 
   5   7   4      171.54      225.60     32.39 o 
   6   7   4     1408.14     1525.12     93.57 o 
   7   7   4      202.01      137.12     24.69 o 
   8   7   4      346.22      395.87     49.32 o 
   9   7   4       22.13       44.83     28.02 o 
 -11   8   4      190.02      196.18     78.38 o 
 -10   8   4      518.14      585.83     65.49 o 
  -9   8   4       20.49       21.22     11.77 o 
  -8   8   4     3946.62     3860.20    114.04 o 
  -7   8   4     1390.57     1292.95     55.67 o 
  -6   8   4     4177.93     4021.15     89.98 o 
  -5   8   4     4444.26     4569.35    146.81 o 
  -4   8   4       60.30       56.09     22.16 o 
  -3   8   4     2565.48     2410.79     94.12 o 
  -2   8   4      472.28      528.98     17.38 o 
  -1   8   4      119.44      124.62     16.16 o 
   0   8   4       99.21       57.13     14.32 o 
   1   8   4     1514.95     1433.62     81.23 o 
   2   8   4     2352.27     2444.22     82.25 o 
   3   8   4     4234.61     4308.22    142.41 o 
   4   8   4      718.34      646.74     30.41 o 
   5   8   4       19.57       42.64     16.48 o 
   6   8   4      378.19      338.16     40.56 o 
   7   8   4       65.95       64.81     22.50 o 
   8   8   4      494.66      519.97     43.08 o 
 -11   9   4       30.29       50.33     37.45 o 
 -10   9   4      540.61      611.98     53.38 o 
  -9   9   4     2362.77     2374.23    165.58 o 
  -8   9   4       93.32       71.11     18.91 o 
  -7   9   4     4704.91     4656.79    158.95 o 
  -6   9   4     1180.03     1124.06     40.29 o 
  -5   9   4     1912.34     1952.31     64.02 o 
  -4   9   4     3163.17     3130.38    165.46 o 
  -3   9   4      410.14      375.90     33.06 o 
  -2   9   4     5928.49     6003.58    109.28 o 
  -1   9   4     3186.85     3074.51     64.74 o 
   0   9   4     1317.84     1276.56     53.47 o 
   1   9   4     1255.77     1172.45     41.62 o 
   2   9   4     2629.37     2782.67     91.49 o 
   3   9   4       26.27       21.84     23.98 o 
   4   9   4     2459.47     2630.56    128.19 o 
   5   9   4      773.94      803.96     40.23 o 
   6   9   4       94.51      102.60     27.33 o 
   7   9   4     1643.69     1719.38     91.80 o 
   8   9   4      170.95      184.54     39.95 o 
 -10  10   4      776.99      775.39     84.80 o 
  -9  10   4       39.24       59.42     21.33 o 
  -8  10   4      655.37      667.63     45.75 o 
  -7  10   4      354.25      293.42     37.69 o 
  -6  10   4     3265.36     3105.96    100.23 o 
  -5  10   4     2143.47     2342.48    118.15 o 
  -4  10   4      790.21      759.64     39.64 o 
  -3  10   4     3541.27     3557.46    100.76 o 
  -2  10   4      920.24      834.19     35.70 o 
  -1  10   4      338.48      301.17     23.51 o 
   0  10   4     1199.67     1200.08     52.59 o 
   1  10   4       16.36       34.12     16.82 o 
   2  10   4      730.02      696.55     33.47 o 
   3  10   4     3885.46     3928.31    120.57 o 
   4  10   4       13.60       61.07     20.28 o 
   5  10   4     1181.63     1222.18     56.12 o 
   6  10   4      623.28      716.95     53.26 o 
   7  10   4       69.58       91.09     34.09 o 
 -10  11   4      364.45      370.59     49.52 o 
  -9  11   4     1051.18     1089.65    178.61 o 
  -8  11   4        2.35       30.68     18.73 o 
  -7  11   4     1593.08     1514.16     68.43 o 
  -6  11   4     1010.25      974.04     53.82 o 
  -5  11   4      168.92      189.79     42.05 o 
  -4  11   4     1731.54     1743.97     91.01 o 
  -3  11   4       81.64       83.42     13.19 o 
  -2  11   4     1668.36     1465.84     45.29 o 
  -1  11   4      331.71      324.22     25.75 o 
   0  11   4        1.12       32.94     15.82 o 
   1  11   4     1424.66     1474.24     68.30 o 
   2  11   4     4230.86     4501.48    130.57 o 
   3  11   4       61.21       71.94     20.65 o 
   4  11   4      305.11      314.27     28.96 o 
   5  11   4        4.52       63.26     21.26 o 
   6  11   4      842.82      828.96     54.71 o 
   7  11   4      407.14      430.16     67.53 o 
  -9  12   4       47.22       65.30     23.62 o 
  -8  12   4      553.05      535.91     52.53 o 
  -7  12   4       27.75       81.17     30.82 o 
  -6  12   4     1263.39     1138.79     57.13 o 
  -5  12   4     2436.86     2502.25    100.85 o 
  -4  12   4       11.56       47.84     26.71 o 
  -3  12   4     1139.96     1152.47     26.10 o 
  -2  12   4      668.86      608.53     26.70 o 
  -1  12   4      407.37      367.44     35.11 o 
   0  12   4     1009.39      978.51     60.31 o 
   1  12   4      398.55      466.60     47.39 o 
   2  12   4      729.06      680.99     42.81 o 
   3  12   4      905.16      917.68     50.30 o 
   4  12   4       28.55       58.59     21.61 o 
   5  12   4     1659.44     1704.46     81.91 o 
   6  12   4      378.10      445.97     45.34 o 
  -8  13   4       10.53       54.59     35.27 o 
  -7  13   4      435.15      411.63     44.16 o 
  -6  13   4       74.21      124.78     36.49 o 
  -5  13   4      797.88      774.07     46.34 o 
  -4  13   4       88.29       89.40     21.93 o 
  -3  13   4       38.44       56.46     23.28 o 
  -2  13   4      124.56      136.13     28.12 o 
  -1  13   4     1506.85     1306.55     51.80 o 
   0  13   4      172.10      115.36     22.02 o 
   1  13   4      487.97      498.22     50.24 o 
   2  13   4      238.08      249.05     39.39 o 
   3  13   4      106.75      110.80     27.86 o 
   4  13   4     1176.02     1075.91     60.53 o 
   5  13   4       74.13       80.58     25.49 o 
  -7  14   4       48.39       41.69     24.25 o 
  -6  14   4      287.42      300.15     68.47 o 
  -5  14   4      233.40      299.10     40.43 o 
  -4  14   4       20.41       27.84     23.39 o 
  -3  14   4       97.07       94.17     31.34 o 
  -2  14   4      578.26      511.90     53.37 o 
  -1  14   4        3.63       58.95     25.13 o 
   0  14   4      671.36      764.76     57.30 o 
   1  14   4      348.62      351.53     45.28 o 
   2  14   4      175.43      198.84     33.28 o 
   3  14   4      585.69      507.89     63.92 o 
   4  14   4      120.60       88.97     30.22 o 
  -6  15   4      442.52      498.56     50.05 o 
  -5  15   4      104.55       60.55     19.54 o 
  -4  15   4      323.46      346.75     77.06 o 
  -3  15   4      208.64      203.71     44.91 o 
  -2  15   4      366.45      377.32     82.50 o 
  -1  15   4      475.54      461.46     38.50 o 
   0  15   4      127.15      190.30     65.72 o 
   1  15   4      172.56      170.22     38.86 o 
   2  15   4      166.67      158.96     33.50 o 
   3  15   4        0.33       54.32     21.03 o 
  -4  16   4        1.63       53.45     28.62 o 
  -3  16   4      747.03      767.33    101.86 o 
  -2  16   4      193.23      212.13     51.55 o 
  -1  16   4      239.83      263.74     72.34 o 
   0  16   4      281.82      282.84     54.42 o 
   1  16   4       73.15       66.15     25.00 o 
   2  16   4      189.44      165.49     40.44 o 
 -13   1   5       61.44      112.59     34.63 o 
 -12   1   5        7.05       33.20     28.88 o 
 -11   1   5       10.08       43.32     13.72 o 
 -10   1   5       11.90       48.71     20.68 o 
  -9   1   5       84.33      102.18     29.24 o 
  -8   1   5      188.95      207.99     30.84 o 
  -7   1   5       16.01       24.89     30.40 o 
  -6   1   5      604.19      660.38     35.72 o 
  -5   1   5      222.39      207.91      9.94 o 
  -4   1   5        7.27       10.91      3.36 o 
  -3   1   5     1112.20     1080.69     18.93 o 
  -2   1   5       12.02       20.55      6.15 o 
  -1   1   5      185.19      191.22     19.19 o 
   0   1   5      131.90      151.21     14.50 o 
   1   1   5      238.64      270.48     20.69 o 
   2   1   5     1183.75     1226.40     50.38 o 
   3   1   5     2826.16     2936.85     62.22 o 
   4   1   5     1320.92     1310.38     47.00 o 
   5   1   5      666.28      635.73     32.68 o 
   6   1   5       15.70       36.80     15.73 o 
   7   1   5       15.82       37.10     16.10 o 
   8   1   5       38.47       49.20     18.82 o 
   9   1   5      141.23      128.31     33.72 o 
 -13   2   5       25.00       35.21     27.72 o 
 -12   2   5      109.24      135.71     69.21 o 
 -11   2   5        5.25       16.85     24.36 o 
 -10   2   5        1.27        2.66     32.90 o 
  -9   2   5       25.83       38.57     18.38 o 
  -8   2   5       11.68        6.14      4.53 o 
  -7   2   5      165.79      188.08     16.06 o 
  -6   2   5      719.38      791.03     33.06 o 
  -5   2   5      127.80      116.42     10.69 o 
  -4   2   5       95.12       72.51      7.97 o 
  -3   2   5      819.26      909.50     14.49 o 
  -2   2   5     1377.56     1369.14     26.98 o 
  -1   2   5        7.42       19.98      8.14 o 
   0   2   5       36.44       45.43      9.24 o 
   1   2   5     1272.80     1391.98     42.58 o 
   2   2   5     4053.97     4195.06     83.98 o 
   3   2   5        5.37       33.33     15.24 o 
   4   2   5      118.84      113.70     23.30 o 
   5   2   5       24.18       38.37     21.67 o 
   6   2   5        3.31       29.38     17.95 o 
   7   2   5       15.05       24.94     17.32 o 
   8   2   5       23.54       25.63     16.03 o 
   9   2   5       62.02       33.04     14.12 o 
 -13   3   5       30.51       89.86     39.00 o 
 -12   3   5        6.16       12.45     25.86 o 
 -11   3   5      170.81      145.52     38.91 o 
 -10   3   5      659.01      623.42    126.67 o 
  -9   3   5      181.84       83.12     57.87 o 
  -8   3   5      204.68      204.44     41.22 o 
  -7   3   5      148.76       61.34     26.17 o 
  -6   3   5      920.56      986.34     24.32 o 
  -5   3   5       49.66       25.75      8.87 o 
  -4   3   5        0.53       19.84      5.37 o 
  -3   3   5     1269.39     1353.85     24.43 o 
  -2   3   5     1045.85     1035.78     22.45 o 
  -1   3   5      130.14      180.12     14.25 o 
   0   3   5        1.19       14.95      6.37 o 
   1   3   5      218.94      284.34     23.61 o 
   2   3   5     1147.05     1157.52     45.58 o 
   3   3   5        8.98       19.34     13.52 o 
   4   3   5      675.13      662.09     45.87 o 
   5   3   5       10.02       22.35     12.55 o 
   6   3   5        0.24       39.24     15.54 o 
   7   3   5        2.73       40.62     15.15 o 
   8   3   5       12.00       29.10     20.74 o 
   9   3   5        1.49       20.38     14.28 o 
 -13   4   5        0.75       36.68     40.02 o 
 -12   4   5      169.64       93.02     64.96 o 
 -11   4   5      318.86      328.81    108.47 o 
 -10   4   5      293.17      262.38     56.87 o 
  -9   4   5      936.32      848.56     41.34 o 
  -8   4   5        9.21        5.86      7.56 o 
  -7   4   5       86.46       94.27     12.41 o 
  -6   4   5      180.56      149.07     13.77 o 
  -5   4   5        1.31        6.30      5.49 o 
  -4   4   5      826.42      896.38     22.40 o 
  -3   4   5        9.71       10.34      9.45 o 
  -2   4   5     5547.78     5428.33     87.36 o 
  -1   4   5        2.79       13.36      8.05 o 
   0   4   5        0.01        6.70     10.74 o 
   1   4   5      639.46      695.83     30.94 o 
   2   4   5     1642.72     1718.32     59.41 o 
   3   4   5      441.00      469.94     45.64 o 
   4   4   5      267.74      262.36     28.77 o 
   5   4   5      103.57      103.14     24.59 o 
   6   4   5      496.01      457.94     41.47 o 
   7   4   5        7.27       26.95     21.09 o 
   8   4   5       14.38       22.51     15.62 o 
   9   4   5        4.31       43.25     14.26 o 
 -12   5   5       44.87        9.43     17.18 o 
 -11   5   5      463.04      439.50     89.75 o 
 -10   5   5        0.73       44.42     34.34 o 
  -9   5   5        4.35       16.63     20.31 o 
  -8   5   5        6.67        7.70      4.99 o 
  -7   5   5      161.38      142.07     13.84 o 
  -6   5   5      118.82      131.50     12.99 o 
  -5   5   5      423.86      327.04     13.91 o 
  -4   5   5       97.15       69.10     17.66 o 
  -3   5   5      607.86      657.04     36.65 o 
  -2   5   5        2.53       10.25     11.15 o 
  -1   5   5     1065.12     1105.71     34.99 o 
   0   5   5       99.55      122.51     19.33 o 
   1   5   5     1003.69     1033.98     56.63 o 
   2   5   5      722.21      710.13     37.12 o 
   3   5   5       24.52       21.19     16.28 o 
   4   5   5      316.93      359.09     30.48 o 
   5   5   5      584.37      630.15     42.76 o 
   6   5   5      280.05      242.20     37.21 o 
   7   5   5      224.56      263.51     42.74 o 
   8   5   5      167.04      124.50     25.82 o 
   9   5   5       50.67       53.70     22.41 o 
 -12   6   5      212.06      137.67     45.22 o 
 -11   6   5       11.79       20.69     27.21 o 
 -10   6   5        1.27       48.31     19.85 o 
  -9   6   5      363.10      345.45     21.43 o 
  -8   6   5     1007.60      994.86     23.11 o 
  -7   6   5       81.03       81.95     11.43 o 
  -6   6   5       14.28       20.57      7.06 o 
  -5   6   5      417.58      479.21     38.27 o 
  -4   6   5        0.52       32.87     18.58 o 
  -3   6   5       15.38       27.45     15.31 o 
  -2   6   5     1820.63     1779.50     49.42 o 
  -1   6   5      378.54      312.79     22.41 o 
   0   6   5      468.15      504.48     35.31 o 
   1   6   5      959.73      918.63     46.74 o 
   2   6   5       97.22       77.16     21.27 o 
   3   6   5       85.59       77.07     20.73 o 
   4   6   5       11.02       37.41     17.18 o 
   5   6   5       80.83       63.53     22.02 o 
   6   6   5        6.08       49.62     19.37 o 
   7   6   5       19.03       16.04     20.27 o 
   8   6   5        0.24       57.97     16.99 o 
   9   6   5      122.73       93.11     27.82 o 
 -12   7   5       66.94      102.18     54.58 o 
 -11   7   5      504.04      680.55     85.96 o 
 -10   7   5      234.52      188.52     63.23 o 
  -9   7   5       27.95       34.52     11.26 o 
  -8   7   5      694.20      703.74     25.51 o 
  -7   7   5      124.23      132.11     17.12 o 
  -6   7   5       32.05       26.18      7.76 o 
  -5   7   5      930.19      942.21     45.56 o 
  -4   7   5       23.78       12.64     20.27 o 
  -3   7   5     1416.48     1298.16     55.32 o 
  -2   7   5        0.49       13.50      7.35 o 
  -1   7   5      153.58      117.18     14.63 o 
   0   7   5        0.26        0.00     10.92 o 
   1   7   5      243.20      217.00     23.98 o 
   2   7   5       36.53       45.21     25.29 o 
   3   7   5      209.73      251.17     31.09 o 
   4   7   5      747.10      741.50     36.64 o 
   5   7   5        8.49       21.02     16.47 o 
   6   7   5      142.81      149.36     38.12 o 
   7   7   5       18.31       62.85     25.62 o 
   8   7   5        5.78       63.16     36.39 o 
 -11   8   5      130.94      173.13     92.93 o 
 -10   8   5        0.05       72.98     29.41 o 
  -9   8   5       56.61       63.15     15.96 o 
  -8   8   5      204.99      177.10     26.07 o 
  -7   8   5      445.07      433.43     25.08 o 
  -6   8   5        4.50       30.36     14.67 o 
  -5   8   5        0.19       95.22     77.44 o 
  -4   8   5       18.18       23.62     13.76 o 
  -3   8   5      169.13      186.05     33.14 o 
  -2   8   5      225.49      272.07     21.37 o 
  -1   8   5        8.95       19.41      9.66 o 
   0   8   5        9.96       25.59     11.53 o 
   1   8   5      317.24      294.44     37.88 o 
   2   8   5     1396.80     1414.42     49.63 o 
   3   8   5       51.42       95.05     20.43 o 
   4   8   5      105.65      125.34     28.46 o 
   5   8   5      456.67      502.45     52.96 o 
   6   8   5      428.11      460.81     43.54 o 
   7   8   5        0.59       49.07     19.84 o 
   8   8   5        0.29       32.79     18.27 o 
 -11   9   5       45.39       65.34     57.61 o 
 -10   9   5       21.99      421.93    214.44 o 
  -9   9   5      190.52      132.15     32.36 o 
  -8   9   5      165.00      165.43     35.39 o 
  -7   9   5       13.98        7.09      5.22 o 
  -6   9   5      404.49      571.51    106.91 o 
  -5   9   5      273.16      235.67     34.47 o 
  -4   9   5      422.78      473.49     58.67 o 
  -3   9   5       10.87       29.41     15.78 o 
  -2   9   5        2.33       15.45     11.60 o 
  -1   9   5      379.90      399.11     24.64 o 
   0   9   5      158.14      180.92     29.48 o 
   1   9   5     1159.68     1145.86     44.77 o 
   2   9   5      226.32      211.04     25.72 o 
   3   9   5        3.04       38.18     20.44 o 
   4   9   5       62.08       69.88     23.54 o 
   5   9   5        8.46       25.43     17.93 o 
   6   9   5      116.31       84.86     30.68 o 
   7   9   5      112.45       99.84     25.97 o 
 -11  10   5        4.39       84.29     40.33 o 
 -10  10   5      247.29      149.29     56.17 o 
  -9  10   5      155.28       99.11     21.87 o 
  -8  10   5       32.28       35.24     22.63 o 
  -7  10   5        7.74        9.35     15.65 o 
  -6  10   5      333.43      313.40     56.32 o 
  -5  10   5       77.76       53.78     16.91 o 
  -4  10   5     2216.84     1909.70     66.00 o 
  -3  10   5       34.21       34.16      5.27 o 
  -2  10   5      374.77      398.96     24.38 o 
  -1  10   5      586.40      564.10     28.58 o 
   0  10   5       54.77       66.96     16.13 o 
   1  10   5      759.95      647.26     53.98 o 
   2  10   5      101.45      154.79     26.64 o 
   3  10   5       21.82       48.95     18.82 o 
   4  10   5       31.02       44.74     15.40 o 
   5  10   5      303.85      367.69     40.70 o 
   6  10   5        8.43       21.33     24.29 o 
   7  10   5        0.00       40.69     20.08 o 
 -10  11   5       12.22       35.78     31.76 o 
  -9  11   5       34.14       63.41     29.10 o 
  -8  11   5       25.49       32.10     24.27 o 
  -7  11   5       28.85       60.60     21.61 o 
  -6  11   5       21.07       61.52     23.89 o 
  -5  11   5      144.02      112.08     30.11 o 
  -4  11   5     1217.11     1133.89     61.40 o 
  -3  11   5      180.17      169.56     27.89 o 
  -2  11   5      355.99      317.39     23.72 o 
  -1  11   5      256.54      232.43     32.95 o 
   0  11   5      893.07      963.56     57.99 o 
   1  11   5       94.19      129.94     24.77 o 
   2  11   5        7.18       33.14     19.83 o 
   3  11   5      218.83      227.63     33.11 o 
   4  11   5        0.12       23.26     22.12 o 
   5  11   5      350.35      264.54     37.68 o 
   6  11   5       14.55       38.36     22.81 o 
  -9  12   5      157.33      276.09     74.29 o 
  -8  12   5        1.87       61.32     35.75 o 
  -7  12   5        0.40       41.85     25.98 o 
  -6  12   5       67.69       55.45     17.80 o 
  -5  12   5      147.64      154.79     34.49 o 
  -4  12   5        6.17       27.96     24.10 o 
  -3  12   5      281.50      550.26    151.50 o 
  -2  12   5      149.60      128.18     23.99 o 
  -1  12   5        0.13       13.44     12.38 o 
   0  12   5       20.45       36.73     13.47 o 
   1  12   5      112.80       88.07     20.07 o 
   2  12   5        0.09       64.60     23.60 o 
   3  12   5       19.32       51.07     24.28 o 
   4  12   5        1.85        4.68     19.08 o 
   5  12   5        2.69       65.67     23.34 o 
   6  12   5        1.63       43.28     16.55 o 
  -9  13   5        2.74       71.92     31.42 o 
  -8  13   5       49.07       65.42     29.09 o 
  -7  13   5      105.53      158.21     33.96 o 
  -6  13   5       47.49       47.50     23.17 o 
  -5  13   5      467.14      440.64     81.63 o 
  -4  13   5        0.33       55.72     21.79 o 
  -3  13   5       16.65       35.54     28.23 o 
  -2  13   5       51.27       45.80     24.19 o 
  -1  13   5       12.90       39.39     21.90 o 
   0  13   5       37.03       55.43     17.38 o 
   1  13   5      100.14      113.70     23.93 o 
   2  13   5       50.36       60.57     27.88 o 
   3  13   5       33.60       81.98     28.74 o 
   4  13   5       59.54       69.37     38.93 o 
   5  13   5       74.91       71.39     21.79 o 
  -8  14   5      195.47      197.84     41.51 o 
  -7  14   5       44.11       57.93     26.50 o 
  -6  14   5      108.89       73.69     24.00 o 
  -5  14   5      236.74      228.51     53.68 o 
  -4  14   5       38.21       46.92     26.74 o 
  -3  14   5       12.40       50.05     21.73 o 
  -2  14   5      498.97      437.71     87.05 o 
  -1  14   5        5.71       25.47     28.16 o 
   0  14   5       88.40       77.36     31.48 o 
   1  14   5      174.78      206.61     34.85 o 
   2  14   5      250.86      290.62     49.86 o 
   3  14   5        4.75       17.13     14.99 o 
   4  14   5        0.61       27.92     17.75 o 
  -6  15   5        0.12       64.36     28.93 o 
  -5  15   5      122.38      113.36     33.24 o 
  -4  15   5        9.25       58.78     41.26 o 
  -3  15   5       30.97       42.13     20.79 o 
  -2  15   5       23.08       29.23     29.88 o 
  -1  15   5      326.19      237.55     52.69 o 
   0  15   5      103.51       75.04     23.77 o 
   1  15   5      259.52      226.85     46.36 o 
   2  15   5        0.96       35.94     24.87 o 
   3  15   5        1.56       73.78     65.70 o 
  -4  16   5       17.47       61.20     34.07 o 
  -3  16   5        3.09       29.19     27.83 o 
  -2  16   5       85.39      143.39     39.44 o 
  -1  16   5      103.53      149.01     33.34 o 
   0  16   5        6.15       21.03     14.86 o 
   1  16   5       17.83       68.63     23.68 o 
 -13   0   6        4.43       73.83     50.94 o 
 -12   0   6      971.38      905.83     74.59 o 
 -11   0   6     3395.15     3546.78    183.74 o 
 -10   0   6     2057.25     2128.52    144.93 o 
  -9   0   6      151.86      167.22     54.12 o 
  -8   0   6     2272.04     2468.27    120.68 o 
  -7   0   6     6468.26     6895.41    248.02 o 
  -6   0   6    19068.50    20795.97    404.93 o 
  -5   0   6    19146.68    19423.42    392.15 o 
  -4   0   6     4812.58     4724.47     69.29 o 
  -3   0   6    30579.43    30299.90    540.90 o 
  -2   0   6     3890.80     3772.17     41.65 o 
  -1   0   6        4.40       14.73      9.80 o 
   0   0   6      882.22      782.46     34.75 o 
   1   0   6       19.13       19.08     17.02 o 
   2   0   6      388.89      330.61     67.39 o 
   3   0   6    14258.97    14562.50    353.38 o 
   4   0   6     1838.18     1774.52    105.07 o 
   5   0   6     2034.05     2243.93     94.80 o 
   6   0   6     3876.68     3813.59    208.34 o 
   7   0   6      397.96      204.97     94.30 o 
   8   0   6       93.73      129.91     80.12 o 
   9   0   6       36.41        3.29     32.90 o 
 -13   1   6      533.50      648.56    101.50 o 
 -12   1   6     1542.32     1366.84     59.27 o 
 -11   1   6      506.20      435.64     73.07 o 
 -10   1   6      136.86      101.46     27.73 o 
  -9   1   6      704.48      715.07     44.09 o 
  -8   1   6      271.07      290.36     36.76 o 
  -7   1   6     8297.91     8464.54    159.81 o 
  -6   1   6     7369.30     6989.90     91.46 o 
  -5   1   6      449.26      473.90     13.07 o 
  -3   1   6     2926.80     3201.59     37.16 o 
  -2   1   6     6896.76     6782.72     74.26 o 
  -1   1   6     1202.11     1162.84     30.90 o 
   0   1   6       52.13       61.41     15.12 o 
   1   1   6      357.06      289.70     58.83 o 
   2   1   6    11386.70    11586.36    172.76 o 
   3   1   6     2673.47     2753.08     94.87 o 
   4   1   6      572.78      558.18     33.62 o 
   5   1   6      231.68      290.67     36.01 o 
   6   1   6     1930.84     1937.93    110.75 o 
   7   1   6     2370.29     2647.36    188.15 o 
   8   1   6       48.51       80.84     30.80 o 
   9   1   6      290.41      115.07     61.91 o 
 -13   2   6      161.32      244.46     49.06 o 
 -12   2   6      419.99      596.53    110.75 o 
 -11   2   6     1662.18     1610.97     83.31 o 
 -10   2   6      296.16      342.41     50.61 o 
  -9   2   6      118.40      175.46     35.24 o 
  -8   2   6     2477.28     2495.21     73.78 o 
  -7   2   6     2119.22     2064.09     56.94 o 
  -6   2   6      360.92      296.34     15.27 o 
  -5   2   6      295.07      198.56     22.62 o 
  -4   2   6     4464.08     4469.84     50.28 o 
  -3   2   6    21179.34    21204.59    189.99 o 
  -2   2   6     1645.92     1395.19     40.23 o 
  -1   2   6      141.39      158.77     13.47 o 
   0   2   6      441.08      448.64     27.53 o 
   1   2   6      668.62      598.84     32.10 o 
   2   2   6       35.68       94.46     36.13 o 
   3   2   6     4449.16     4087.19    119.16 o 
   4   2   6      577.84      631.33     49.23 o 
   5   2   6     3698.56     3806.73    151.89 o 
   6   2   6     2592.04     2658.48    114.58 o 
   7   2   6      236.41      205.17     35.92 o 
   8   2   6      251.20      233.63     40.41 o 
   9   2   6        7.10       30.95     16.28 o 
 -13   3   6     1240.52     1169.38     72.78 o 
 -12   3   6      392.67      370.18     62.12 o 
 -11   3   6       18.53       18.15     26.06 o 
 -10   3   6       23.41       41.76     23.22 o 
  -9   3   6       26.75       10.53      4.80 o 
  -8   3   6     2516.51     2587.12     72.75 o 
  -7   3   6     6956.31     6831.00    134.48 o 
  -6   3   6     8779.13     8581.32    104.32 o 
  -5   3   6     3149.57     3314.80     41.86 o 
  -4   3   6    11746.83    11306.44    133.44 o 
  -3   3   6       54.63       71.13     10.03 o 
  -2   3   6     3373.39     3260.91     40.02 o 
  -1   3   6     3557.00     3771.05     54.01 o 
   0   3   6        1.91       15.38     12.47 o 
   1   3   6    11437.10    11642.63    177.49 o 
   2   3   6     3026.76     2958.01     83.24 o 
   3   3   6      270.49      271.49     47.91 o 
   4   3   6     2803.20     2734.94     98.40 o 
   5   3   6      694.35      627.40     53.15 o 
   6   3   6     3554.40     3410.71    121.97 o 
   7   3   6     1276.69     1390.41     98.29 o 
   8   3   6       57.82       83.04     22.59 o 
   9   3   6       95.78      115.47     24.91 o 
 -13   4   6        4.66       32.51     24.38 o 
 -12   4   6      727.35      684.36     92.18 o 
 -11   4   6      248.25      310.60     75.72 o 
 -10   4   6        3.62       37.12     67.99 o 
  -9   4   6      215.60      176.32     31.09 o 
  -8   4   6     2680.13     2529.72     60.03 o 
  -7   4   6     2449.09     2483.51     48.79 o 
  -6   4   6      300.44      254.57     19.07 o 
  -5   4   6     5830.32     5846.21     66.91 o 
  -4   4   6     3067.89     3033.51     48.71 o 
  -3   4   6    17089.53    16355.75    178.48 o 
  -2   4   6     8715.87     9290.36    112.48 o 
  -1   4   6     2834.59     2826.75     44.64 o 
   0   4   6      148.34      141.37     21.67 o 
   1   4   6       13.83       24.99     20.36 o 
   2   4   6     8468.15     9022.65    219.68 o 
   3   4   6     5181.18     5132.01    154.20 o 
   4   4   6       77.59       59.72     16.52 o 
   5   4   6     1519.11     1382.08     63.44 o 
   6   4   6      761.88      793.75     42.86 o 
   7   4   6       48.12       63.82     24.15 o 
   8   4   6      220.54      262.29     43.09 o 
 -13   5   6      156.67      134.02     53.21 o 
 -12   5   6       55.49       68.48     31.24 o 
 -11   5   6        1.76       30.38     24.52 o 
 -10   5   6      152.01      108.56     50.28 o 
  -9   5   6      146.47      165.93     30.79 o 
  -8   5   6      933.39      901.42     29.21 o 
  -7   5   6     2783.85     2713.15     47.37 o 
  -6   5   6    11573.78    11991.27    156.26 o 
  -5   5   6       92.89      114.31     13.49 o 
  -4   5   6     8648.98     8425.20    264.48 o 
  -3   5   6      330.03      367.24     20.31 o 
  -2   5   6    14661.03    15281.27    194.26 o 
  -1   5   6      396.67      366.29     23.29 o 
   0   5   6     2286.79     2374.94     73.62 o 
   1   5   6     4819.45     4905.06     92.64 o 
   2   5   6     6101.08     6289.43    130.75 o 
   3   5   6       24.43       45.89     19.23 o 
   4   5   6     1753.01     1631.58    124.95 o 
   5   5   6      323.27      249.42     34.94 o 
   6   5   6      710.72      674.60     81.71 o 
   7   5   6     1150.87     1221.67     58.88 o 
   8   5   6       36.44       38.00     15.87 o 
 -12   6   6      395.30      220.13    177.23 o 
 -11   6   6      573.82      680.98     87.90 o 
 -10   6   6     1082.40      988.10     54.59 o 
  -9   6   6       46.51       26.19     15.77 o 
  -8   6   6     1003.82      898.16     39.96 o 
  -7   6   6      871.39      788.62     24.22 o 
  -6   6   6     2801.77     2792.31     64.80 o 
  -5   6   6    14435.43    15162.37    281.03 o 
  -4   6   6       28.81       68.84     25.21 o 
  -3   6   6    21760.78    22417.96    560.51 o 
  -2   6   6     5555.46     5323.68     90.31 o 
  -1   6   6      510.42      557.71     32.77 o 
   0   6   6       50.39       40.02     13.63 o 
   1   6   6      416.75      456.00     56.82 o 
   2   6   6      205.99      183.96     27.65 o 
   3   6   6     3885.20     3777.36    182.91 o 
   4   6   6      441.59      407.51     49.30 o 
   5   6   6     1882.59     1941.05     77.69 o 
   6   6   6      983.68     1020.99     61.55 o 
   7   6   6       45.08       63.18     25.32 o 
   8   6   6       68.85       43.58     25.55 o 
 -12   7   6     1014.44     1248.61    122.65 o 
 -11   7   6      137.99      223.31     61.10 o 
 -10   7   6        4.92        8.49     11.98 o 
  -9   7   6     1033.07     1037.26     31.44 o 
  -8   7   6      551.32      567.82     48.51 o 
  -7   7   6     8546.27     8508.59    132.14 o 
  -6   7   6     5309.61     5359.85    171.19 o 
  -5   7   6      379.72      385.64     36.58 o 
  -4   7   6     3300.43     3207.97     80.87 o 
  -3   7   6     1442.16     1426.23     48.96 o 
  -2   7   6     2212.85     1995.89     70.49 o 
  -1   7   6      506.68      458.59     25.73 o 
   0   7   6       13.62       25.54     20.74 o 
   1   7   6      912.82      929.83     38.06 o 
   2   7   6     6627.48     7095.04    194.03 o 
   3   7   6       30.13       40.84     33.04 o 
   4   7   6     1439.94     1426.17     96.04 o 
   5   7   6     1040.53      936.03     67.01 o 
   6   7   6      359.53      321.61     41.23 o 
   7   7   6     1766.60     1914.02     93.51 o 
   8   7   6       56.83       83.19     24.22 o 
 -12   8   6      327.59      140.39     97.78 o 
 -11   8   6      634.74      657.51    174.65 o 
 -10   8   6      555.73      396.76     93.32 o 
  -9   8   6       35.49       40.86     16.84 o 
  -8   8   6     2015.65     2069.48     71.29 o 
  -7   8   6      608.50      635.09     47.58 o 
  -6   8   6      771.31      745.44     45.67 o 
  -5   8   6      983.36      881.89     61.72 o 
  -4   8   6     2275.06     2215.65     81.41 o 
  -3   8   6     2291.58     2225.11     88.97 o 
  -2   8   6      110.87      106.22     14.88 o 
  -1   8   6       80.14       87.64     19.94 o 
   0   8   6     2926.16     3003.82    101.71 o 
   1   8   6      834.74      913.78     37.37 o 
   2   8   6      497.86      572.25     50.12 o 
   3   8   6      563.16      607.25     39.15 o 
   4   8   6      788.98      770.91     42.11 o 
   5   8   6     3229.51     3296.54    227.09 o 
   6   8   6     1859.18     1991.44     73.82 o 
   7   8   6       10.33       19.05     19.00 o 
 -11   9   6      174.72      127.50     99.60 o 
 -10   9   6      276.30      245.10     38.30 o 
  -9   9   6       72.66       78.28     22.84 o 
  -8   9   6      107.93      116.82     27.32 o 
  -7   9   6     1980.62     2065.77    193.03 o 
  -6   9   6     4082.23     4025.12    225.83 o 
  -5   9   6     1461.66     1515.08     56.45 o 
  -4   9   6     2157.73     2056.12    101.78 o 
  -3   9   6       16.46       38.23     21.41 o 
  -2   9   6      987.04      917.01     30.04 o 
  -1   9   6      670.61      750.09     25.35 o 
   0   9   6       20.71       39.98     17.99 o 
   1   9   6      705.98      772.92     54.11 o 
   2   9   6      934.01      906.59     49.73 o 
   3   9   6      528.94      538.57     43.54 o 
   4   9   6     1259.43     1330.25     57.57 o 
   5   9   6      339.81      377.91     44.13 o 
   6   9   6      626.24      591.76     52.76 o 
   7   9   6      554.77      641.92    121.78 o 
 -11  10   6      927.70      729.67    311.09 o 
 -10  10   6        7.55       31.25     33.74 o 
  -9  10   6      377.12      515.19    109.35 o 
  -8  10   6      693.54      741.97     42.38 o 
  -7  10   6      104.27       84.33     52.52 o 
  -6  10   6     2415.55     2712.42    212.49 o 
  -5  10   6     3814.37     3444.73    142.74 o 
  -4  10   6     1661.99     1430.94    121.65 o 
  -3  10   6     3679.75     3598.08    101.13 o 
  -2  10   6     1590.65     1446.59     33.82 o 
  -1  10   6      679.78      584.09     35.27 o 
   0  10   6       14.87       42.56     17.77 o 
   1  10   6       45.47       80.37     20.90 o 
   2  10   6      412.41      421.98     56.14 o 
   3  10   6     2016.89     2189.51     76.76 o 
   4  10   6      357.75      439.87     96.64 o 
   5  10   6      748.60      823.63     54.09 o 
   6  10   6      538.18      431.24     56.96 o 
 -10  11   6      333.93      238.46     79.90 o 
  -9  11   6      234.32      187.10     45.48 o 
  -8  11   6       13.40       55.98     23.48 o 
  -7  11   6      298.29      280.01     44.42 o 
  -6  11   6      397.95      352.86     59.48 o 
  -5  11   6      960.92      986.55    150.38 o 
  -4  11   6     1727.35     1613.96     82.04 o 
  -3  11   6      822.81      706.67     36.95 o 
  -2  11   6     1756.90     1681.73     63.04 o 
  -1  11   6      535.68      528.07     38.44 o 
   0  11   6        1.66       21.20     12.92 o 
   1  11   6     1216.41     1292.55     74.13 o 
   2  11   6      345.29      380.51     33.78 o 
   3  11   6      141.56      146.54     27.85 o 
   4  11   6      271.06      266.05     43.92 o 
   5  11   6       49.43       64.53     20.65 o 
   6  11   6      655.69      692.17     75.98 o 
  -9  12   6        1.34       36.76     22.68 o 
  -8  12   6      695.22      749.50     49.62 o 
  -7  12   6      647.73      558.31     86.60 o 
  -6  12   6      334.42      452.33     83.10 o 
  -5  12   6      343.32      404.22     85.57 o 
  -4  12   6       51.58       80.75     33.67 o 
  -3  12   6     1536.84     1464.30     83.18 o 
  -2  12   6      344.69      330.65     25.58 o 
  -1  12   6       66.03       81.68     17.43 o 
   0  12   6      874.53      959.45     50.69 o 
   1  12   6       19.74       24.52     17.52 o 
   2  12   6      186.59      129.35     28.02 o 
   3  12   6     1501.24     1612.68     91.77 o 
   4  12   6        8.31       78.11     60.81 o 
   5  12   6       23.86       59.17     21.70 o 
  -9  13   6      378.65      321.76     99.28 o 
  -8  13   6        2.50       48.13     20.37 o 
  -7  13   6     1082.82      897.53     71.11 o 
  -6  13   6      520.85      533.64    104.66 o 
  -5  13   6       51.90       44.91     20.47 o 
  -4  13   6     2910.21     2923.11    125.72 o 
  -3  13   6      749.64      715.28     69.06 o 
  -2  13   6     1177.03     1279.96     78.75 o 
  -1  13   6     2051.50     1981.77    121.21 o 
   0  13   6      116.91       90.17     21.12 o 
   1  13   6      528.29      646.62     35.54 o 
   2  13   6     1185.20     1178.78     73.17 o 
   3  13   6       24.47       36.31     19.09 o 
   4  13   6      323.68      360.59     48.45 o 
  -8  14   6      146.55      191.81     40.98 o 
  -7  14   6      188.26      180.80     57.05 o 
  -6  14   6      150.67      173.13     34.44 o 
  -5  14   6      653.60      836.99     66.84 o 
  -4  14   6       35.77       73.12     28.21 o 
  -3  14   6     1526.97     1270.70     78.73 o 
  -2  14   6      834.98      811.02     58.88 o 
  -1  14   6      265.19      223.06     46.53 o 
   0  14   6      906.41      938.52     48.55 o 
   1  14   6      439.01      488.39     67.86 o 
   2  14   6       37.20       45.14     20.83 o 
   3  14   6      297.97      428.47     60.23 o 
  -6  15   6      270.73      157.85     49.25 o 
  -5  15   6       33.89       42.85     16.44 o 
  -4  15   6      424.04      416.23     61.09 o 
  -3  15   6        3.68       43.94     25.16 o 
  -2  15   6      349.94      424.20     58.85 o 
  -1  15   6      276.43      263.86     68.13 o 
   0  15   6      103.27      119.55     40.58 o 
   1  15   6      254.69      237.10     57.42 o 
   2  15   6      458.77      502.55     66.19 o 
  -4  16   6       25.39       31.22     24.97 o 
  -3  16   6      714.29      592.12     68.76 o 
  -2  16   6       29.27       39.29     36.01 o 
  -1  16   6       18.83       38.76     29.60 o 
 -13   1   7       18.73       54.45     30.73 o 
 -12   1   7      142.70      161.39     39.20 o 
 -11   1   7      128.67      149.68     39.64 o 
 -10   1   7        1.22       32.07     22.04 o 
  -9   1   7       67.18       54.79     22.13 o 
  -8   1   7      438.11      457.71     44.93 o 
  -7   1   7       18.98       18.30      4.80 o 
  -6   1   7     1342.51     1531.90     38.82 o 
  -5   1   7       27.73       17.87      5.11 o 
  -4   1   7     1968.04     2102.23     38.68 o 
  -3   1   7      132.88      162.44     15.13 o 
  -2   1   7     3308.95     3430.62     44.45 o 
  -1   1   7     1015.52     1045.31     46.75 o 
   0   1   7      222.41      209.16     27.01 o 
   1   1   7     2081.54     2146.65     89.61 o 
   2   1   7      923.68     1020.02     53.10 o 
   3   1   7      514.57      518.10     76.82 o 
   4   1   7       75.53       75.66     25.01 o 
   5   1   7      193.54      178.95     41.85 o 
   6   1   7      374.31      349.26     48.06 o 
   7   1   7        0.05      199.02    104.94 o 
   8   1   7        0.25       18.10     19.85 o 
 -13   2   7        8.65       49.08     21.83 o 
 -12   2   7       13.90       57.60     28.66 o 
 -11   2   7        3.63       38.59     29.02 o 
 -10   2   7      174.61      135.36    108.02 o 
  -9   2   7       17.14       49.63     20.87 o 
  -8   2   7      194.09      195.91     25.16 o 
  -7   2   7       53.88       45.64      7.97 o 
  -6   2   7       22.06       30.74      7.77 o 
  -5   2   7        2.22        9.38      6.62 o 
  -4   2   7        7.44       15.44      6.98 o 
  -3   2   7      150.50      174.51     17.33 o 
  -2   2   7      411.12      515.30     26.09 o 
  -1   2   7        1.37       37.97     12.52 o 
   0   2   7       34.09       38.55     14.42 o 
   1   2   7       13.31       13.77     12.74 o 
   2   2   7       64.01       63.67     19.95 o 
   3   2   7      215.50      161.95     33.28 o 
   4   2   7     1455.37     1479.95     68.11 o 
   5   2   7      114.30      101.17     20.06 o 
   6   2   7       69.11       45.49     19.87 o 
   7   2   7       31.02        0.00     25.17 o 
   8   2   7       41.88       33.65     17.87 o 
 -13   3   7        0.53       83.87     43.43 o 
 -12   3   7      101.43      108.48     32.96 o 
 -11   3   7       26.08       79.10     29.64 o 
 -10   3   7      245.88      222.06     64.51 o 
  -9   3   7       77.25       77.79     12.60 o 
  -8   3   7      203.70      192.29     38.67 o 
  -7   3   7       10.85        7.05      4.27 o 
  -6   3   7        0.21        6.29      4.97 o 
  -5   3   7       92.24      106.60     12.62 o 
  -4   3   7       45.07       34.46      6.44 o 
  -3   3   7      117.28      146.11     14.31 o 
  -2   3   7      177.54      170.12     16.71 o 
  -1   3   7     1135.84     1165.35     38.10 o 
   0   3   7        4.05       19.29     13.99 o 
   1   3   7      904.37      840.71     92.57 o 
   2   3   7       23.53       20.54     19.42 o 
   3   3   7      211.28      256.72     30.18 o 
   4   3   7       53.29       67.87     15.79 o 
   5   3   7      118.62       98.89     21.77 o 
   6   3   7       17.78       18.35     15.52 o 
   7   3   7       67.37       87.85     26.34 o 
   8   3   7        7.98       29.79     17.84 o 
 -13   4   7        0.85       45.98     20.18 o 
 -12   4   7        1.40       46.06     32.13 o 
 -11   4   7       24.95       65.81     55.71 o 
 -10   4   7      565.96       49.33    281.30 o 
  -9   4   7        4.20       10.61      7.90 o 
  -8   4   7      319.35      319.32     17.39 o 
  -7   4   7      351.17      425.55     15.09 o 
  -6   4   7      121.00       97.55     10.20 o 
  -5   4   7      741.50      734.41     24.75 o 
  -4   4   7      321.07      295.07     23.18 o 
  -3   4   7      155.67      176.04     15.05 o 
  -2   4   7      375.06      357.06     28.44 o 
  -1   4   7      240.39      281.04     33.12 o 
   0   4   7        3.20       18.82     17.37 o 
   1   4   7      442.58      468.98     29.13 o 
   2   4   7      138.90      133.17     24.13 o 
   3   4   7       52.30       62.17     23.79 o 
   4   4   7      842.03      743.96     46.87 o 
   5   4   7      148.93      107.72     20.79 o 
   6   4   7       24.27       30.53     16.46 o 
   7   4   7        0.70       46.31     17.70 o 
   8   4   7        0.74       66.11     21.36 o 
 -13   5   7       86.54       60.79     46.54 o 
 -12   5   7       24.31       37.52     26.26 o 
 -11   5   7      387.14      391.21     38.11 o 
 -10   5   7       62.49       52.55     17.56 o 
  -9   5   7     1028.00     1054.26     39.90 o 
  -8   5   7       74.33       61.27      9.31 o 
  -7   5   7       26.56       47.70     12.23 o 
  -6   5   7       73.89       61.82      9.55 o 
  -5   5   7       56.02       61.85      7.43 o 
  -4   5   7      389.66      408.98     15.94 o 
  -3   5   7       11.55       27.22     13.30 o 
  -2   5   7      249.72      240.95     17.67 o 
  -1   5   7      116.41      112.74     18.94 o 
   0   5   7        0.52       35.78     11.84 o 
   1   5   7      259.03      256.93     25.99 o 
   2   5   7        0.45       40.38     22.03 o 
   3   5   7       56.01       83.09     25.91 o 
   4   5   7      696.60      571.83     59.84 o 
   5   5   7       12.46       71.23     20.58 o 
   6   5   7       95.37       66.03     18.98 o 
   7   5   7       63.76      106.63     22.51 o 
   8   5   7        1.98       45.00     19.13 o 
 -12   6   7       11.24        0.00     53.97 o 
 -11   6   7        3.28       50.26     48.89 o 
 -10   6   7      617.51      624.81     33.67 o 
  -9   6   7      337.04      316.59     22.29 o 
  -8   6   7      191.28      155.95     34.30 o 
  -7   6   7      921.12      857.82     14.22 o 
  -6   6   7       35.40       35.20     13.80 o 
  -5   6   7     1320.55     1226.81     81.97 o 
  -4   6   7       42.73       29.43     16.13 o 
  -3   6   7      243.12      275.98     22.36 o 
  -2   6   7       31.79       43.41     10.19 o 
  -1   6   7      100.89       86.13     17.33 o 
   0   6   7        3.44       20.53     18.43 o 
   1   6   7      103.94      105.49     27.02 o 
   2   6   7       47.10       69.66     17.58 o 
   3   6   7        0.27       42.99     20.01 o 
   4   6   7     1057.53     1022.95     80.61 o 
   5   6   7        5.15       21.50     15.21 o 
   6   6   7       39.15       41.31     25.75 o 
   7   6   7       67.94       77.63     20.65 o 
 -12   7   7      182.21      134.02     76.86 o 
 -11   7   7       79.82       16.98     49.27 o 
 -10   7   7      489.66      430.26     58.03 o 
  -8   7   7      212.10      192.45     24.23 o 
  -7   7   7       55.92      100.24     37.21 o 
  -6   7   7       12.47       38.00     21.63 o 
  -5   7   7      142.78      183.95     28.49 o 
  -4   7   7      776.97      694.92     32.66 o 
  -3   7   7      461.07      466.49     17.96 o 
  -2   7   7      520.13      501.80     24.48 o 
  -1   7   7        7.36       28.97     15.02 o 
   0   7   7       99.10       96.69     26.69 o 
   1   7   7      245.46      207.16     34.23 o 
   2   7   7      100.89       83.09     20.32 o 
   3   7   7       32.71       49.35     19.56 o 
   4   7   7      114.73      110.42     38.08 o 
   5   7   7      657.65      572.25     37.01 o 
   6   7   7       51.66       58.52     23.07 o 
   7   7   7        8.61       18.69     14.67 o 
 -12   8   7       13.03       47.15     37.14 o 
 -11   8   7        0.10       44.12     38.81 o 
 -10   8   7      115.11      147.23     49.40 o 
  -9   8   7        8.92       11.53     19.16 o 
  -8   8   7      236.19      283.47     29.90 o 
  -7   8   7       10.92       50.04     22.97 o 
  -6   8   7      277.84      247.36     26.66 o 
  -5   8   7      751.00      868.72     53.34 o 
  -4   8   7       28.03       40.32     15.04 o 
  -3   8   7      564.72      541.95     26.82 o 
  -2   8   7     1393.75     1354.68     24.19 o 
  -1   8   7      624.57      580.06     64.11 o 
   0   8   7      154.13      172.62     24.95 o 
   1   8   7       56.14       32.19     20.54 o 
   2   8   7       23.51      110.64     40.74 o 
   3   8   7       16.18       37.86     15.66 o 
   4   8   7        3.56       43.06     14.27 o 
   5   8   7      246.28      228.69     34.74 o 
   6   8   7       24.58       53.99     17.03 o 
   7   8   7       79.63       67.35     19.43 o 
 -11   9   7      127.41      366.12    176.92 o 
 -10   9   7        1.07       38.44     21.78 o 
  -9   9   7      153.71      183.01     23.88 o 
  -8   9   7        0.76       21.29     23.56 o 
  -7   9   7     1195.18     1219.60     66.74 o 
  -6   9   7      920.94      982.86     66.13 o 
  -5   9   7        6.93        5.74     16.44 o 
  -4   9   7        0.24       33.35     20.40 o 
  -3   9   7      543.42      514.95     20.64 o 
  -2   9   7      947.88      889.02     56.44 o 
  -1   9   7        1.37        8.38      9.89 o 
   0   9   7      107.40      143.12     26.15 o 
   1   9   7       80.75      120.49     22.49 o 
   2   9   7        6.72       32.81     22.46 o 
   3   9   7       66.35       61.03     22.91 o 
   4   9   7      132.96      123.61     23.95 o 
   5   9   7        2.54       66.16     24.20 o 
   6   9   7       34.33      104.23     46.37 o 
 -11  10   7        4.13       35.63     39.87 o 
 -10  10   7      114.72      179.01     42.75 o 
  -9  10   7       40.57       74.97     22.35 o 
  -8  10   7       17.26       26.43     20.63 o 
  -7  10   7      190.99      203.84     36.95 o 
  -6  10   7       34.55       35.26     16.40 o 
  -5  10   7        2.19        0.00     31.94 o 
  -4  10   7      777.96      801.70     53.77 o 
  -3  10   7       41.34       32.59      9.84 o 
  -2  10   7       38.42       69.14     15.87 o 
  -1  10   7        1.50        5.25     18.84 o 
   0  10   7       17.83       37.15     18.47 o 
   1  10   7      244.70      201.31     64.87 o 
   2  10   7      127.95      107.28     24.27 o 
   3  10   7        2.44       45.08     18.85 o 
   4  10   7       59.80       65.81     31.55 o 
   5  10   7       30.04       50.98     17.11 o 
   6  10   7       30.00       45.67     17.61 o 
 -10  11   7        4.05       39.39     50.56 o 
  -9  11   7        3.51       15.17     15.95 o 
  -8  11   7      231.44      240.12     42.20 o 
  -7  11   7      112.93       76.60     25.71 o 
  -6  11   7        1.52       27.90     17.79 o 
  -5  11   7       90.69       53.90     20.83 o 
  -4  11   7      293.05      261.11     39.44 o 
  -3  11   7       18.19       69.59     31.18 o 
  -2  11   7       68.86       48.55     22.01 o 
  -1  11   7       14.61       38.16     13.45 o 
   0  11   7      231.43      177.56     33.67 o 
   1  11   7       33.06       77.90     18.91 o 
   2  11   7      727.15      810.57     69.06 o 
   3  11   7      127.27       86.86     26.34 o 
   4  11   7      614.13      567.94     46.62 o 
   5  11   7       11.45       67.15     19.63 o 
  -9  12   7       31.05       48.11     24.93 o 
  -8  12   7       51.90       54.61     19.02 o 
  -7  12   7       24.79       64.58     29.93 o 
  -6  12   7      322.93      293.03     94.97 o 
  -5  12   7      132.07      118.37     29.59 o 
  -4  12   7       24.61       55.95     19.16 o 
  -3  12   7       15.98       72.58     25.86 o 
  -2  12   7      269.79      302.02     47.85 o 
  -1  12   7      991.39      883.19     62.50 o 
   0  12   7        5.37       47.98     28.42 o 
   1  12   7       67.75       49.39     19.54 o 
   2  12   7       14.71       67.24     32.33 o 
   3  12   7      120.39      138.65     48.62 o 
   4  12   7      192.20      263.00     34.95 o 
  -9  13   7       30.38       39.69     25.98 o 
  -8  13   7      153.67       97.19     31.73 o 
  -7  13   7        2.96        4.60     17.95 o 
  -6  13   7       19.31       25.43     16.10 o 
  -5  13   7       95.79      138.53     35.96 o 
  -4  13   7      210.61      155.93     35.34 o 
  -3  13   7       43.58       91.01     31.60 o 
  -2  13   7      160.24      183.05     31.97 o 
  -1  13   7        0.20       51.66     45.85 o 
   0  13   7      139.65      125.87     38.63 o 
   1  13   7      389.45      480.95     49.50 o 
   2  13   7        0.66       27.01     13.84 o 
   3  13   7       14.37       62.36     22.19 o 
  -7  14   7        8.70       12.49     22.26 o 
  -6  14   7       36.84       78.87     43.25 o 
  -5  14   7      403.41      519.40    106.59 o 
  -4  14   7       82.44       67.77     26.61 o 
  -3  14   7      122.34       82.40     24.98 o 
  -2  14   7       12.76       59.35     33.75 o 
  -1  14   7        0.58       48.72     27.69 o 
   0  14   7        3.85       29.94     21.07 o 
   1  14   7       12.31       26.02     22.68 o 
   2  14   7       44.43       99.82     28.92 o 
  -6  15   7       20.92       33.74     21.62 o 
  -5  15   7       38.41      110.93     37.03 o 
  -4  15   7      186.16      164.49     50.78 o 
  -3  15   7      102.01       87.28     50.39 o 
  -2  15   7      142.24      256.37     64.89 o 
  -1  15   7       22.35       75.35     32.12 o 
   0  15   7       94.36       68.27     26.07 o 
   1  15   7        3.00       37.50     17.38 o 
 -13   0   8     1937.06     2118.21    172.37 o 
 -12   0   8      240.40      288.35    107.79 o 
 -11   0   8     4324.94     4904.39    277.44 o 
 -10   0   8      251.61      280.47    118.71 o 
  -9   0   8     5052.88     5257.33    207.09 o 
  -8   0   8     6940.72     7275.16    169.69 o 
  -7   0   8     3391.21     3367.65    102.64 o 
  -6   0   8       79.55       64.84     37.22 o 
  -5   0   8     1537.87     1361.85     44.42 o 
  -4   0   8       60.48       85.99     18.54 o 
  -3   0   8     2137.85     1821.48     65.62 o 
  -2   0   8     3502.87     3343.08    156.23 o 
  -1   0   8     4452.60     4325.71    121.14 o 
   0   0   8     2837.95     2400.37    114.61 o 
   1   0   8     2408.22     2183.56    125.83 o 
   2   0   8       67.63       87.20     30.31 o 
   3   0   8     3082.28     3024.41    170.41 o 
   4   0   8      922.45      872.78    121.36 o 
   5   0   8     2302.83     1918.81    281.30 o 
   6   0   8     1828.15     2086.38    130.69 o 
   7   0   8       31.76       32.91     29.27 o 
   8   0   8      753.25      816.21    102.79 o 
 -13   1   8      947.99      957.08     70.72 o 
 -12   1   8     2597.41     2524.77     84.53 o 
 -11   1   8      312.78      311.26     44.95 o 
 -10   1   8     2300.36     2217.56     97.86 o 
  -9   1   8      214.49      221.82     55.73 o 
  -8   1   8      584.72      546.71     34.23 o 
  -7   1   8      752.17      700.64     24.38 o 
  -6   1   8     1029.04      935.75     27.28 o 
  -5   1   8     4573.08     4805.23     89.75 o 
  -4   1   8    15821.38    15663.30    167.41 o 
  -3   1   8     7060.77     6805.62     95.69 o 
  -2   1   8     2883.09     2830.78     70.04 o 
  -1   1   8      978.54      924.02     35.71 o 
   0   1   8     1386.00     1234.09     48.33 o 
   1   1   8     5737.99     6025.90    111.75 o 
   2   1   8     5278.46     5188.45    114.50 o 
   3   1   8      144.86      103.02     32.62 o 
   4   1   8     2096.07     2037.34     78.39 o 
   5   1   8     1269.64     1375.96     71.54 o 
   6   1   8      461.94      507.85     61.15 o 
   7   1   8     1077.65      779.80    100.43 o 
   8   1   8        4.76        6.67     22.34 o 
 -13   2   8      169.41      191.48     34.87 o 
 -12   2   8      673.71      706.82     48.37 o 
 -11   2   8      756.74      739.35     44.42 o 
 -10   2   8      100.56      115.69     34.49 o 
  -9   2   8      874.87      910.72     21.47 o 
  -8   2   8     3354.58     3214.17     69.68 o 
  -7   2   8     2453.61     2370.15     38.94 o 
  -6   2   8      828.01      903.66     28.76 o 
  -5   2   8     6332.61     6454.32     74.54 o 
  -4   2   8       56.97       56.56     10.07 o 
  -3   2   8    20297.57    20519.07    256.67 o 
  -2   2   8     5153.99     5009.14     72.31 o 
  -1   2   8     1885.91     1776.44     62.11 o 
   0   2   8     7274.95     7178.87    127.52 o 
   1   2   8      864.10      807.53     51.58 o 
   2   2   8       20.39       34.99     14.95 o 
   3   2   8      331.96      324.86     40.92 o 
   4   2   8       36.01       29.52     20.09 o 
   5   2   8     2926.63     2761.20    131.15 o 
   6   2   8     2346.08     2515.96     88.61 o 
   7   2   8       74.74       94.10     28.49 o 
 -13   3   8      614.25      554.40     67.01 o 
 -12   3   8     1559.72     1429.60     80.58 o 
 -11   3   8      745.61      729.90     56.47 o 
 -10   3   8       66.45      100.03     30.47 o 
  -9   3   8        7.47        6.34      6.37 o 
  -8   3   8        4.06       10.74      4.43 o 
  -7   3   8     3772.00     4056.95     61.34 o 
  -6   3   8    10221.50    10625.80    129.49 o 
  -5   3   8     3501.63     3940.46     64.03 o 
  -4   3   8    10912.92    10677.82    138.78 o 
  -3   3   8     5714.19     5637.97    124.98 o 
  -2   3   8     2234.89     2143.76     48.23 o 
  -1   3   8      760.57      718.43     49.73 o 
   0   3   8     7696.15     8051.06    148.23 o 
   1   3   8     2173.77     1941.85     72.98 o 
   2   3   8     1176.03     1087.34     35.77 o 
   3   3   8      202.92      196.06     48.71 o 
   4   3   8      360.68      296.80     50.56 o 
   5   3   8      451.42      373.01     59.70 o 
   6   3   8       18.21       40.92     17.15 o 
   7   3   8      148.90      178.92     35.36 o 
 -13   4   8      300.64      258.47     65.38 o 
 -12   4   8       19.98       85.62     25.52 o 
 -11   4   8      366.95      356.27     71.67 o 
 -10   4   8      378.84      324.17     43.10 o 
  -9   4   8      600.41      568.86     46.62 o 
  -8   4   8     1399.05     1316.72     23.93 o 
  -7   4   8     2277.27     2313.24     45.81 o 
  -6   4   8       11.96       22.48      6.70 o 
  -5   4   8     3700.92     3494.41     57.47 o 
  -4   4   8      449.65      453.73     25.74 o 
  -3   4   8    21028.47    21766.13    306.01 o 
  -2   4   8     4011.29     3906.54     65.83 o 
  -1   4   8     3944.23     3844.30     84.63 o 
   0   4   8     1718.44     1566.40     61.74 o 
   1   4   8       79.03       71.08     17.64 o 
   2   4   8       81.11       47.00     16.46 o 
   3   4   8      115.00      132.95     28.50 o 
   4   4   8       16.74       40.93     16.18 o 
   5   4   8      776.53      746.14     48.34 o 
   6   4   8     2060.71     2125.27     65.33 o 
   7   4   8       46.63       91.37     58.59 o 
 -13   5   8      732.19      452.69    236.81 o 
 -12   5   8     2009.23     2370.48    122.04 o 
 -11   5   8       99.70      112.14     45.03 o 
 -10   5   8     1142.84     1200.11     54.58 o 
  -9   5   8      138.78       56.49     45.38 o 
  -8   5   8      114.07       98.56     14.70 o 
  -7   5   8     1119.30     1118.51     24.95 o 
  -6   5   8     2473.63     2317.99    148.30 o 
  -5   5   8     3367.38     3474.53     71.49 o 
  -4   5   8    18762.86    19056.04    266.02 o 
  -3   5   8      278.31      187.08     20.56 o 
  -2   5   8     4887.83     4976.00     80.92 o 
  -1   5   8     3357.14     3607.74     93.35 o 
   0   5   8      146.23       69.94     22.92 o 
   1   5   8     3018.53     2709.09     83.58 o 
   2   5   8     1171.22     1066.70     45.41 o 
   3   5   8       83.09      103.37     21.17 o 
   4   5   8      344.58      448.08     40.90 o 
   5   5   8      556.62      642.09     72.62 o 
   6   5   8        1.86       82.53     42.06 o 
   7   5   8      507.67      351.65     62.97 o 
 -13   6   8      622.57      619.61    240.90 o 
 -12   6   8       15.57        0.00     54.73 o 
 -11   6   8      831.41      929.03    136.75 o 
 -10   6   8      219.12      227.45     25.89 o 
  -8   6   8      884.44      854.88     25.16 o 
  -7   6   8     3681.97     3787.68     77.29 o 
  -6   6   8     1509.71     1468.18     70.24 o 
  -5   6   8     5987.89     6290.62    149.46 o 
  -4   6   8        0.59       15.45      9.31 o 
  -3   6   8     7049.91     7041.57    123.41 o 
  -2   6   8     2974.46     3005.64     61.99 o 
  -1   6   8      507.29      488.18     40.08 o 
   0   6   8     2767.38     2714.55     88.34 o 
   1   6   8       17.22       43.75     20.65 o 
   2   6   8      473.84      562.61     54.85 o 
   3   6   8     1049.71     1041.19     49.53 o 
   4   6   8       92.32       80.06     20.30 o 
   5   6   8     1190.33      944.63     56.88 o 
   6   6   8     1334.95     1426.20     77.21 o 
   7   6   8       19.31       43.05     20.85 o 
 -12   7   8      678.99      833.97    117.19 o 
 -11   7   8        7.54        0.00     48.66 o 
 -10   7   8      468.63      531.05     54.12 o 
  -9   7   8      985.72      994.43     61.23 o 
  -8   7   8      580.90      575.22     41.13 o 
  -7   7   8       65.32      105.71     28.18 o 
  -6   7   8     2276.83     2058.96     78.43 o 
  -5   7   8      392.54      298.63     60.06 o 
  -4   7   8    10290.21    10367.72    323.95 o 
  -3   7   8     2357.88     2281.33     54.93 o 
  -2   7   8     2518.89     2477.71     67.13 o 
  -1   7   8     1424.90     1437.58     91.64 o 
   0   7   8      246.79      313.75     54.40 o 
   1   7   8     6586.84     7044.74    215.21 o 
   2   7   8      544.88      558.45     36.68 o 
   3   7   8      195.90      176.46     35.10 o 
   4   7   8      688.41      734.92     49.70 o 
   5   7   8      790.96      666.05     79.04 o 
   6   7   8      861.99      757.70     87.24 o 
 -12   8   8       76.92        9.40     29.71 o 
 -11   8   8     1058.80     1254.68    350.05 o 
 -10   8   8       64.52       37.33     39.57 o 
  -9   8   8      769.71      719.79     82.66 o 
  -8   8   8     1057.12     1149.11     69.53 o 
  -7   8   8       51.72       78.87     29.15 o 
  -6   8   8      823.84      683.62     58.24 o 
  -5   8   8      974.51      782.60     52.99 o 
  -4   8   8       27.64       70.44     25.05 o 
  -3   8   8     9897.46    10403.28    367.03 o 
  -2   8   8     4205.27     4311.15    135.87 o 
  -1   8   8     1464.29     1446.79     47.79 o 
   0   8   8     4777.66     5197.68    109.05 o 
   1   8   8      124.57      147.79     38.67 o 
   2   8   8      457.60      393.16     44.36 o 
   3   8   8      856.76      813.68     39.47 o 
   4   8   8        0.28       13.28     21.77 o 
   5   8   8     1038.64      902.17     63.57 o 
   6   8   8     1085.43     1212.92    135.52 o 
 -11   9   8        8.37       62.16     62.61 o 
 -10   9   8      315.81      420.22    137.43 o 
  -9   9   8        5.23       31.23     18.02 o 
  -8   9   8        0.69       23.30     18.07 o 
  -7   9   8     1860.87     1967.74     91.33 o 
  -6   9   8       45.82       42.63     15.97 o 
  -5   9   8       12.38       48.72     22.51 o 
  -4   9   8     2316.76     2255.71     96.41 o 
  -3   9   8      672.62      680.03     14.78 o 
  -2   9   8      697.18      683.02     51.65 o 
  -1   9   8      232.07      238.14     35.87 o 
   0   9   8      494.25      536.98     40.15 o 
   1   9   8      278.38      420.14     42.73 o 
   2   9   8     1677.73     1921.68    112.61 o 
   3   9   8        5.19       65.03     21.98 o 
   4   9   8      562.77      601.02     43.98 o 
   5   9   8      164.57      180.42     50.60 o 
   6   9   8       56.83       40.51     25.76 o 
 -11  10   8      476.12      423.28    166.61 o 
 -10  10   8       31.27       45.84     30.99 o 
  -9  10   8      261.10      267.36     36.71 o 
  -8  10   8      788.62      873.64     65.12 o 
  -7  10   8      916.06      870.24     59.38 o 
  -6  10   8        5.07       52.86     18.29 o 
  -5  10   8      444.95      521.87     50.31 o 
  -4  10   8      330.53      278.05     60.35 o 
  -3  10   8      661.66      638.38     48.51 o 
  -2  10   8      484.10      436.64     29.39 o 
  -1  10   8       20.05       40.57     14.25 o 
   0  10   8      103.51      112.33     35.36 o 
   1  10   8      745.92      765.75     47.06 o 
   2  10   8      231.48      267.78     31.33 o 
   3  10   8      652.55      710.92     45.97 o 
   4  10   8        8.25       12.30     20.21 o 
   5  10   8      319.00      359.45     57.27 o 
 -10  11   8      188.82      160.23     33.16 o 
  -9  11   8        4.50       42.92     21.36 o 
  -8  11   8       29.12       65.84     22.17 o 
  -7  11   8      578.74      660.03     46.23 o 
  -6  11   8      473.17      584.90     53.57 o 
  -5  11   8      119.91      105.83     27.53 o 
  -4  11   8     1551.80     1536.26     86.60 o 
  -3  11   8     1177.19     1194.14    141.96 o 
  -2  11   8      687.97      746.75     55.52 o 
  -1  11   8     1566.08     1624.96     62.43 o 
   0  11   8        8.26       68.84     46.66 o 
   1  11   8      492.82      637.09     57.47 o 
   2  11   8      702.43      791.54     49.79 o 
   3  11   8        0.80       31.80     21.03 o 
   4  11   8      989.29     1055.49     59.67 o 
  -9  12   8      146.34      178.76     63.61 o 
  -8  12   8      535.97      428.60     91.47 o 
  -7  12   8      106.82      144.38     32.03 o 
  -6  12   8        4.06       46.59     23.67 o 
  -5  12   8     1033.73      994.37     63.62 o 
  -4  12   8       66.45       62.93     26.55 o 
  -3  12   8     2623.82     2682.25    105.73 o 
  -2  12   8      571.65      620.76     92.03 o 
  -1  12   8      849.12      883.49     49.70 o 
   0  12   8     2099.94     2247.22    132.45 o 
   1  12   8       77.85      147.37     38.76 o 
   2  12   8      307.53      371.11     42.45 o 
   3  12   8      115.54      178.30     33.86 o 
   4  12   8      191.92      226.63     39.15 o 
  -9  13   8      292.75      357.71     84.75 o 
  -8  13   8       22.22       27.29     30.59 o 
  -7  13   8      609.12      546.76     60.05 o 
  -6  13   8     2668.08     2457.50     83.28 o 
  -5  13   8       34.99       15.99     17.30 o 
  -4  13   8     1600.23     1576.97     60.90 o 
  -3  13   8      128.48      126.30     26.80 o 
  -2  13   8      525.97      535.46     64.02 o 
  -1  13   8      351.07      340.67     60.89 o 
   0  13   8      363.70      323.32     74.70 o 
   1  13   8      973.71      921.94     58.14 o 
   2  13   8       16.61       58.08     26.81 o 
   3  13   8        1.84       50.33     16.40 o 
  -7  14   8      190.64      176.18     41.47 o 
  -6  14   8      348.74      305.35     47.82 o 
  -5  14   8     1518.01     1432.12    105.90 o 
  -4  14   8       64.15       37.83     22.67 o 
  -3  14   8     1053.99     1458.57    280.47 o 
  -2  14   8      379.49      362.08     83.20 o 
  -1  14   8      438.04      434.46     69.42 o 
   0  14   8      627.17      586.23     58.06 o 
   1  14   8        1.17        0.00     27.54 o 
  -6  15   8       71.04       68.83     30.12 o 
  -5  15   8      139.82      159.47     41.16 o 
  -4  15   8      809.56      881.98    153.61 o 
  -3  15   8       71.13       94.52     40.75 o 
  -2  15   8      551.76      716.18     91.94 o 
  -1  15   8      469.24      622.52    101.78 o 
   0  15   8       20.32       90.91     46.43 o 
 -13   1   9       16.41       21.50     30.47 o 
 -12   1   9      283.71      295.09     88.00 o 
 -11   1   9      152.41      205.00     47.79 o 
 -10   1   9      133.01      133.35     32.13 o 
  -9   1   9        3.04        7.47      6.41 o 
  -8   1   9       13.11       12.74      4.81 o 
  -7   1   9       13.40        7.26      7.46 o 
  -6   1   9      333.95      348.28     13.94 o 
  -5   1   9       14.30       23.67      6.96 o 
  -4   1   9      172.21      182.47     30.41 o 
  -3   1   9      123.86      108.13     23.40 o 
  -2   1   9      299.64      381.17     56.33 o 
  -1   1   9     1500.37     1582.26     62.14 o 
   0   1   9      671.98      571.00     27.49 o 
   1   1   9      947.92     1002.68     41.80 o 
   2   1   9        8.96        6.16     13.96 o 
   3   1   9      198.68      240.77     41.17 o 
   4   1   9     1070.90      909.73     45.28 o 
   5   1   9       64.85       66.37     27.09 o 
   6   1   9       36.20       28.51     22.22 o 
   7   1   9        6.10       31.88     18.83 o 
 -13   2   9        4.27       23.63     60.72 o 
 -12   2   9      234.49      219.75     61.88 o 
 -11   2   9        8.66       37.58     18.28 o 
 -10   2   9      334.34      346.66     61.73 o 
  -8   2   9      351.91      382.64     53.21 o 
  -7   2   9      275.00      277.53     17.31 o 
  -6   2   9      722.31      675.42     21.68 o 
  -5   2   9        3.80        8.53      8.24 o 
  -4   2   9     1407.98     1602.32     55.94 o 
  -3   2   9     1093.48     1136.20     56.51 o 
  -2   2   9      326.93      335.38     26.54 o 
  -1   2   9        8.99       15.04     19.29 o 
   0   2   9       16.98        0.00     23.87 o 
   1   2   9       85.03      119.77     29.71 o 
   2   2   9      130.78      122.99     31.89 o 
   3   2   9        1.09       17.48     18.81 o 
   4   2   9        6.04       38.18     20.16 o 
   5   2   9       24.43       27.62     23.14 o 
   6   2   9       50.96       83.73     52.88 o 
   7   2   9       38.35       45.63     21.07 o 
 -13   3   9       51.37       72.64     31.22 o 
 -12   3   9        7.63       27.72     30.72 o 
 -11   3   9        4.22       21.40     22.56 o 
 -10   3   9      117.80      161.43     32.83 o 
  -9   3   9      342.48      303.36     17.24 o 
  -8   3   9      415.30      427.84     16.26 o 
  -7   3   9      193.13      171.95     14.88 o 
  -6   3   9      103.94      102.74     18.02 o 
  -5   3   9       10.76       14.56      8.05 o 
  -4   3   9      941.06      922.49     32.22 o 
  -3   3   9      197.41      257.81     26.77 o 
  -2   3   9     1246.65     1282.51     50.36 o 
  -1   3   9        0.40       37.93     17.16 o 
   0   3   9      519.69      563.70     74.40 o 
   1   3   9      514.42      557.56     48.90 o 
   2   3   9       42.70       87.44     25.90 o 
   3   3   9      247.28      208.05     37.66 o 
   4   3   9       54.80       66.90     26.83 o 
   5   3   9      123.61       85.87     30.49 o 
   6   3   9        2.19       38.42     16.93 o 
   7   3   9       30.71       42.15     19.35 o 
 -13   4   9        3.22        9.85     39.87 o 
 -12   4   9       77.86      157.85     38.24 o 
 -11   4   9      470.55      490.79    120.54 o 
 -10   4   9       55.58       32.06     10.45 o 
  -9   4   9      467.47      426.35     38.36 o 
  -8   4   9       37.25       32.54      7.81 o 
  -7   4   9      124.27      123.52     15.62 o 
  -6   4   9        4.01       17.77      6.95 o 
  -5   4   9        4.71        3.21      6.94 o 
  -4   4   9      366.91      393.75     34.43 o 
  -3   4   9       35.72       43.78      9.79 o 
  -2   4   9       46.43       71.16     14.71 o 
  -1   4   9      206.50      228.44     32.55 o 
   0   4   9      223.50      240.04     29.60 o 
   1   4   9       93.77       83.66     26.12 o 
   2   4   9      361.88      266.88     41.88 o 
   3   4   9        0.11       14.58     18.19 o 
   4   4   9       59.64       77.48     19.49 o 
   5   4   9      122.97      112.02     27.93 o 
   6   4   9       54.67       40.16     19.22 o 
   7   4   9        9.73       45.59     17.95 o 
 -13   5   9       52.95       50.33     30.78 o 
 -12   5   9       37.73       22.13     56.70 o 
 -11   5   9       74.67       48.64     20.84 o 
 -10   5   9        0.43       21.65     31.58 o 
  -9   5   9      213.44      215.45     32.13 o 
  -8   5   9      114.22       95.62     15.48 o 
  -7   5   9        3.78        4.77      4.79 o 
  -6   5   9      461.81      484.84     24.14 o 
  -5   5   9      175.17      171.97     15.51 o 
  -4   5   9      114.03      142.81     18.06 o 
  -3   5   9      198.49      200.05     30.16 o 
  -2   5   9       31.36       25.35     13.19 o 
  -1   5   9        6.84       61.56     19.30 o 
   0   5   9        0.78        6.91     23.06 o 
   1   5   9      139.89      182.85     38.16 o 
   2   5   9       67.29       59.76     21.47 o 
   3   5   9        2.38       30.73     13.50 o 
   4   5   9      144.32      163.95     31.84 o 
   5   5   9        8.59       44.65     20.63 o 
   6   5   9        8.09       24.90     21.77 o 
 -13   6   9       23.08       24.41     39.42 o 
 -12   6   9        2.70       38.81     39.27 o 
 -11   6   9        9.45       19.71     36.23 o 
 -10   6   9       11.11       42.87     17.00 o 
  -9   6   9      513.37      521.98     30.85 o 
  -8   6   9      592.66      457.96    150.09 o 
  -7   6   9        0.16        2.86     10.53 o 
  -6   6   9      196.36      237.98     25.87 o 
  -5   6   9        7.00       15.10      8.81 o 
  -4   6   9        1.29        6.32      9.93 o 
  -3   6   9      254.10      231.37     20.35 o 
  -2   6   9      414.09      422.94     26.44 o 
  -1   6   9       12.24        9.20     18.90 o 
   0   6   9      211.22      221.75     39.63 o 
   1   6   9      491.88      589.47     82.33 o 
   2   6   9       21.22       21.71     15.20 o 
   3   6   9       23.68       34.32     21.96 o 
   4   6   9      210.12      223.53     33.92 o 
   5   6   9        0.60        9.25     19.90 o 
   6   6   9      334.83      239.23     54.48 o 
 -12   7   9       44.41       29.87     32.75 o 
 -11   7   9        4.14       51.85     87.32 o 
 -10   7   9      301.35      394.58     45.10 o 
  -9   7   9      116.59       73.79     18.24 o 
  -8   7   9       17.89       54.23     25.28 o 
  -7   7   9      931.59      870.15     55.01 o 
  -6   7   9      224.65      190.77     23.67 o 
  -5   7   9      146.06      206.56     39.46 o 
  -4   7   9       11.81       14.86     17.95 o 
  -3   7   9       37.95       47.28     12.06 o 
  -2   7   9       87.83       94.42     13.31 o 
  -1   7   9      222.19      198.52     25.95 o 
   0   7   9      131.79      147.27     30.15 o 
   1   7   9      166.44      199.45     32.96 o 
   2   7   9      292.16      310.74     39.15 o 
   3   7   9       77.38      165.25     31.49 o 
   4   7   9      141.22      131.36     49.65 o 
   5   7   9       36.84       43.46     18.26 o 
   6   7   9      119.70       62.16     26.53 o 
 -12   8   9      126.34       98.39     57.76 o 
 -11   8   9      372.89      454.81    110.52 o 
 -10   8   9      284.92      352.03     53.52 o 
  -9   8   9       29.59       18.79     15.06 o 
  -8   8   9        6.13       28.45     18.16 o 
  -7   8   9       82.62      154.16     27.34 o 
  -6   8   9      811.60      694.73     46.61 o 
  -5   8   9      197.55      195.61     34.95 o 
  -4   8   9      188.91      166.68     28.16 o 
  -3   8   9        1.59        4.79      8.36 o 
  -2   8   9        1.27       13.74     16.29 o 
  -1   8   9       11.66       21.81     17.95 o 
   0   8   9       30.12       59.97     33.94 o 
   1   8   9      490.48      555.09     46.34 o 
   2   8   9       11.75       75.84     23.84 o 
   3   8   9      566.80      537.93     64.58 o 
   4   8   9      221.99      255.36     48.53 o 
   5   8   9       55.63       65.13     17.71 o 
 -11   9   9       37.80       17.89     55.49 o 
 -10   9   9        6.46       22.27     18.37 o 
  -9   9   9      244.00      226.27    105.97 o 
  -8   9   9       47.82       40.00     24.95 o 
  -7   9   9      704.93      558.94     86.19 o 
  -6   9   9      812.41      807.17     56.68 o 
  -5   9   9       80.22       74.02     20.43 o 
  -4   9   9      309.45      310.91     50.48 o 
  -3   9   9       48.05       47.78     10.18 o 
  -2   9   9      702.00      683.12     57.13 o 
  -1   9   9      153.98      135.15     22.18 o 
   0   9   9       15.27       37.40     21.45 o 
   1   9   9       36.36       46.77     15.35 o 
   2   9   9       12.42       26.58     17.09 o 
   3   9   9        4.08       42.08     22.95 o 
   4   9   9      195.07      235.65     57.50 o 
   5   9   9        6.64       20.16     16.34 o 
 -11  10   9       24.04       75.65     66.55 o 
 -10  10   9      336.89      179.39     60.40 o 
  -9  10   9      309.70      300.64     34.45 o 
  -8  10   9      473.02      538.27     69.98 o 
  -7  10   9       79.19       58.62     20.04 o 
  -6  10   9      136.43      143.71     31.63 o 
  -5  10   9     1017.27      905.70     49.79 o 
  -4  10   9      217.35      217.66     41.71 o 
  -3  10   9        0.77       13.03     11.40 o 
  -2  10   9        2.89       31.96     21.08 o 
  -1  10   9        1.23       37.06     22.43 o 
   0  10   9      172.28      201.43     30.67 o 
   1  10   9      826.34     1006.66     91.82 o 
   2  10   9       44.66       72.87     19.81 o 
   3  10   9       32.63       89.33     25.09 o 
   4  10   9       30.88       94.60     31.88 o 
 -10  11   9       40.59       39.52     23.98 o 
  -9  11   9       21.15       24.78     18.24 o 
  -8  11   9      199.86      173.39     48.56 o 
  -7  11   9        9.07       56.22     39.10 o 
  -6  11   9        0.01       55.00     27.83 o 
  -5  11   9     1485.45     1386.21     84.40 o 
  -4  11   9      220.14      162.83     43.67 o 
  -3  11   9       11.25       51.50     30.30 o 
  -2  11   9      550.70      716.77     82.47 o 
  -1  11   9       42.51       67.98     22.33 o 
   0  11   9       71.52       58.29     18.81 o 
   1  11   9       53.02       64.23     22.00 o 
   2  11   9        7.99       44.42     19.08 o 
   3  11   9       22.23       61.45     24.03 o 
   4  11   9       18.51       81.34     22.16 o 
  -9  12   9      229.11      305.88     32.32 o 
  -8  12   9       67.47      108.42     26.84 o 
  -7  12   9       53.42       78.38     27.81 o 
  -6  12   9      115.77       88.49     43.50 o 
  -5  12   9        0.12       17.88     30.30 o 
  -4  12   9       82.44       70.55     30.44 o 
  -3  12   9      209.52      182.60     45.33 o 
  -2  12   9      127.55       97.58     44.50 o 
  -1  12   9       22.73       51.13     29.26 o 
   0  12   9        9.04       71.50     27.90 o 
   1  12   9       25.43       56.13     22.81 o 
   2  12   9       15.67       62.88     19.37 o 
   3  12   9       31.45       40.73     22.10 o 
  -8  13   9       15.41       26.25     28.04 o 
  -7  13   9       54.84       55.46     65.15 o 
  -6  13   9       95.04      102.35     39.27 o 
  -5  13   9       59.91       90.80     51.50 o 
  -4  13   9        0.45       22.29     31.52 o 
  -3  13   9        0.26       74.73     30.97 o 
  -2  13   9        8.87       73.17     31.37 o 
  -1  13   9        0.24       18.62     27.11 o 
   0  13   9       58.97       59.87     23.54 o 
   1  13   9        1.32       46.25     18.92 o 
   2  13   9       26.52       51.78     27.35 o 
  -7  14   9        1.25       47.31     23.09 o 
  -6  14   9        9.44       33.20     19.97 o 
  -5  14   9       51.73       45.34     33.00 o 
  -4  14   9       15.18       53.95     26.24 o 
  -3  14   9      130.47      147.71     37.43 o 
  -2  14   9        0.56        4.12     23.38 o 
  -1  14   9      234.26      175.26     36.66 o 
   0  14   9        0.00       42.12     24.11 o 
  -5  15   9       11.81       64.83     25.10 o 
  -4  15   9       12.21       88.35     30.00 o 
  -3  15   9       24.54       33.46     18.84 o 
  -2  15   9       52.21      109.56     34.23 o 
 -14   0  10      281.15      225.44    100.06 o 
 -13   0  10     1074.67     1027.12    100.97 o 
 -12   0  10       89.06       32.29     38.66 o 
 -11   0  10       29.21       37.45     19.41 o 
 -10   0  10     2330.47     2038.17    132.35 o 
  -9   0  10     4613.73     4684.05    172.90 o 
  -8   0  10      992.26      951.84     32.84 o 
  -7   0  10       19.40       16.11      9.96 o 
  -6   0  10      667.74      730.16     79.97 o 
  -5   0  10       20.97       24.25     16.42 o 
  -4   0  10      983.57      869.73     50.08 o 
  -3   0  10     7728.00     8191.46    199.85 o 
  -2   0  10     5816.88     5377.83    145.76 o 
  -1   0  10     4820.45     4557.63    138.18 o 
   0   0  10     8286.89     8261.59    311.55 o 
   1   0  10     2613.49     2529.88    124.24 o 
   2   0  10     2165.42     2108.45    119.35 o 
   3   0  10      374.21      365.51     80.50 o 
   4   0  10      724.22      709.03    130.08 o 
   5   0  10      521.99      552.55    135.31 o 
   6   0  10      625.81      610.81     74.13 o 
 -13   1  10      771.67      646.26    116.86 o 
 -12   1  10     1381.94     1588.23    145.09 o 
 -11   1  10        6.41       41.22     24.04 o 
 -10   1  10     2193.00     2157.76    178.51 o 
  -9   1  10      398.59      373.91     32.01 o 
  -8   1  10      706.46      669.74     69.61 o 
  -7   1  10      136.49      120.81     15.05 o 
  -6   1  10       99.77       95.47     21.73 o 
  -5   1  10       29.72       32.09     12.51 o 
  -4   1  10    10444.65    10583.17    175.80 o 
  -3   1  10    10431.50    10609.24    176.30 o 
  -2   1  10      449.56      437.00     53.22 o 
  -1   1  10     4178.61     4012.72     90.14 o 
   0   1  10       19.11       42.87     18.99 o 
   1   1  10     4368.80     4457.84    104.71 o 
   2   1  10       85.30       61.48     27.04 o 
   3   1  10     1155.92     1081.59     71.77 o 
   4   1  10     1830.66     1973.41     76.94 o 
   5   1  10      896.51      990.34     59.22 o 
   6   1  10       12.60       10.69     16.15 o 
 -13   2  10     1847.76     1929.06    112.42 o 
 -12   2  10      271.00      848.46    355.81 o 
 -11   2  10     1969.56     1954.05    102.34 o 
 -10   2  10      978.05      951.30    114.39 o 
  -9   2  10     2665.56     2742.77     82.57 o 
  -8   2  10     1815.23     1841.83     54.96 o 
  -7   2  10       66.78       61.59     13.11 o 
  -6   2  10      769.66      815.85     33.69 o 
  -5   2  10     4987.24     5153.19     92.43 o 
  -4   2  10     2288.79     2265.74    110.49 o 
  -3   2  10     1329.29     1261.38     49.98 o 
  -2   2  10     3081.16     2993.64     74.14 o 
  -1   2  10     1601.88     1518.62     86.50 o 
   0   2  10     8580.20     8434.89    223.81 o 
   1   2  10      383.97      353.03     43.10 o 
   2   2  10        4.73       37.56     23.75 o 
   3   2  10      121.79      109.61     32.94 o 
   4   2  10        6.01       32.89     23.74 o 
   5   2  10      463.14      450.76     79.70 o 
   6   2  10      643.12      572.60     78.62 o 
 -13   3  10        3.24       37.41     15.51 o 
 -12   3  10     1765.17     2013.08     67.87 o 
 -11   3  10       40.88       73.48     28.10 o 
 -10   3  10     4733.72     4922.47    227.88 o 
  -9   3  10     3864.88     3832.91    122.46 o 
  -8   3  10      340.31      267.71     21.40 o 
  -7   3  10      307.66      348.27     16.56 o 
  -6   3  10      541.93      590.10     25.20 o 
  -5   3  10      778.86      725.83     25.37 o 
  -4   3  10     6531.36     6653.17    117.79 o 
  -3   3  10     2048.81     1925.29     46.92 o 
  -2   3  10     3525.47     3419.33     92.56 o 
  -1   3  10     2985.35     2920.81     70.77 o 
   0   3  10       89.77       66.13     22.36 o 
   1   3  10     3061.33     2958.45     97.74 o 
   2   3  10      551.95      638.26     52.75 o 
   3   3  10       10.09       38.55     18.27 o 
   4   3  10     1245.45     1201.20     72.70 o 
   5   3  10     1005.21      949.03     83.05 o 
   6   3  10        8.08       17.70     16.23 o 
 -13   4  10     1657.03     1500.88    147.36 o 
 -12   4  10       57.59       65.73     35.80 o 
 -11   4  10     2355.90     2430.01    115.45 o 
 -10   4  10      155.02      215.85     27.94 o 
  -9   4  10     3428.45     3392.86    116.27 o 
  -8   4  10     1642.10     1703.60     46.25 o 
  -7   4  10      581.04      525.25     22.48 o 
  -6   4  10     3364.21     3412.28     84.29 o 
  -5   4  10     6514.83     6949.85    128.98 o 
  -4   4  10     1948.74     1949.50     49.24 o 
  -3   4  10     2494.61     2416.06    140.72 o 
  -2   4  10     1656.59     1604.32     48.59 o 
  -1   4  10     2252.34     2114.69     70.05 o 
   0   4  10     8445.27     8097.37    154.01 o 
   1   4  10      885.73     1084.74    163.64 o 
   2   4  10       30.71       32.85     20.00 o 
   3   4  10      236.45      231.75     37.75 o 
   4   4  10      170.27       85.48     28.97 o 
   5   4  10      693.93      619.24     90.53 o 
   6   4  10      563.86      484.32     97.04 o 
 -13   5  10       74.46       13.95     55.94 o 
 -12   5  10     2445.19     2576.21    118.40 o 
 -11   5  10       58.89       41.49     21.26 o 
 -10   5  10     1299.92     1301.73     68.15 o 
  -9   5  10     1920.68     1948.66     62.45 o 
  -8   5  10     1263.90     1136.70     60.58 o 
  -7   5  10      498.65      459.50     31.46 o 
  -6   5  10      119.70      159.23     13.42 o 
  -5   5  10     1488.64     1428.60     43.86 o 
  -4   5  10     6217.24     6246.07    111.69 o 
  -3   5  10     5209.49     5218.76    127.66 o 
  -2   5  10      784.71      744.57     70.78 o 
  -1   5  10     5392.88     5503.32    153.32 o 
   0   5  10      344.01      317.64     34.02 o 
   1   5  10      244.17      289.82     34.45 o 
   2   5  10      107.29      133.22     25.24 o 
   3   5  10      689.91      671.98     76.92 o 
   4   5  10      308.51      361.42     57.62 o 
   5   5  10      873.71      822.35     61.97 o 
   6   5  10       72.64       33.45     19.31 o 
 -13   6  10      342.77      309.12     99.76 o 
 -12   6  10       13.78       45.94     30.32 o 
 -11   6  10      506.76      544.11    181.17 o 
 -10   6  10       26.69       65.35     28.65 o 
  -9   6  10     1332.63     1350.06     75.71 o 
  -8   6  10     6633.40     6726.38    200.64 o 
  -7   6  10       83.45       77.11     10.03 o 
  -6   6  10        9.23       13.31     10.17 o 
  -5   6  10      637.11      556.46     31.24 o 
  -4   6  10        2.28       24.66      9.14 o 
  -3   6  10     1806.27     1676.10     49.37 o 
  -2   6  10      752.85      797.04     37.31 o 
  -1   6  10     5372.94     5650.48    121.30 o 
   0   6  10     5582.07     5884.86    196.28 o 
   1   6  10      341.40      444.89     54.38 o 
   2   6  10      924.87     1043.98     78.69 o 
   3   6  10       49.82       62.01     18.53 o 
   4   6  10       26.89       52.83     19.99 o 
   5   6  10       46.07       91.37     29.24 o 
 -12   7  10     1070.72     1409.92    266.22 o 
 -11   7  10      169.37      224.22     80.81 o 
 -10   7  10     2227.81     2268.20    100.75 o 
  -9   7  10      170.33      103.69     57.32 o 
  -8   7  10      422.47      369.27     67.11 o 
  -7   7  10      380.15      375.32     39.56 o 
  -6   7  10       42.70       50.54     22.46 o 
  -5   7  10      651.07      664.83     16.40 o 
  -4   7  10     2890.45     3018.16     57.18 o 
  -3   7  10      714.85      708.28     50.16 o 
  -2   7  10     1865.81     1944.85     64.67 o 
  -1   7  10     2382.59     2437.93     81.42 o 
   0   7  10      794.76      785.25     67.71 o 
   1   7  10     1613.76     1669.85     72.58 o 
   2   7  10      402.55      389.39     42.04 o 
   3   7  10       36.74       56.28     23.01 o 
   4   7  10     1130.98     1059.86     61.28 o 
   5   7  10      135.04      109.70     29.53 o 
 -12   8  10        0.20       33.50     42.75 o 
 -11   8  10     1255.35     1088.97    156.30 o 
 -10   8  10       38.72       87.33     30.87 o 
  -9   8  10     1223.09      569.52    513.94 o 
  -8   8  10      593.32      537.25     64.76 o 
  -7   8  10       98.80      195.07     80.50 o 
  -6   8  10      128.51      176.93     27.52 o 
  -5   8  10     1575.15     1608.79     72.84 o 
  -4   8  10      470.21      414.48     81.05 o 
  -3   8  10     1545.68     1556.69     51.71 o 
  -2   8  10     2084.22     2211.08     84.33 o 
  -1   8  10       84.36      133.62     30.83 o 
   0   8  10     1445.30     1516.33     90.46 o 
   1   8  10      932.09      845.63     73.04 o 
   2   8  10      106.89      140.65     36.74 o 
   3   8  10      348.34      407.60     53.22 o 
   4   8  10       43.30       71.28     17.94 o 
   5   8  10      381.13      410.55     86.61 o 
 -11   9  10        0.70       46.39     33.20 o 
 -10   9  10     1207.91     1409.15    128.48 o 
  -9   9  10      295.44      341.05     41.20 o 
  -8   9  10      243.56      211.61     28.62 o 
  -7   9  10      143.49      157.18     23.03 o 
  -6   9  10      269.20      198.39     52.58 o 
  -5   9  10      157.55       74.24     20.84 o 
  -4   9  10     1963.41     1910.26     89.70 o 
  -3   9  10     1949.77     1976.46     78.78 o 
  -2   9  10      123.78      150.78     21.33 o 
  -1   9  10     2936.23     3051.52     99.75 o 
   0   9  10      169.70      196.24     32.78 o 
   1   9  10     2026.02     2111.37     93.81 o 
   2   9  10      720.33      782.46     50.58 o 
   3   9  10      123.36      149.67     39.16 o 
   4   9  10      355.29      448.80     43.59 o 
 -11  10  10      409.01      427.98    144.02 o 
 -10  10  10       55.17       18.87     44.72 o 
  -9  10  10      461.93      477.00     51.60 o 
  -8  10  10      350.41      284.05    123.19 o 
  -7  10  10      583.20      533.93     86.66 o 
  -6  10  10      140.21      128.12     28.39 o 
  -5  10  10      552.74      697.13     61.69 o 
  -4  10  10      422.73      346.67     44.74 o 
  -3  10  10      727.19      883.37     67.39 o 
  -2  10  10     1431.69     1335.24     58.29 o 
  -1  10  10      328.92      319.75     32.35 o 
   0  10  10     4273.76     4620.20    113.22 o 
   1  10  10      325.34      230.52     33.20 o 
   2  10  10      633.84      754.69     90.13 o 
   3  10  10      197.71      247.30     38.16 o 
 -10  11  10      413.23      367.98     81.11 o 
  -9  11  10     1111.31     1259.53     75.69 o 
  -8  11  10        1.00       48.90     20.65 o 
  -7  11  10      322.52      237.32     56.66 o 
  -6  11  10      528.52      410.07     81.65 o 
  -5  11  10       73.61       61.55     30.91 o 
  -4  11  10     3374.21     3304.42    117.07 o 
  -3  11  10     1349.93     1335.56     78.91 o 
  -2  11  10      341.00      364.45     56.46 o 
  -1  11  10     1070.39     1173.85     60.84 o 
   0  11  10        3.99       26.24     24.29 o 
   1  11  10      656.78      682.92     54.93 o 
   2  11  10       97.68       69.41     24.89 o 
   3  11  10      383.68      259.43     50.88 o 
  -9  12  10      304.12      358.50     39.52 o 
  -8  12  10      483.17      661.13    135.07 o 
  -7  12  10       19.35       60.61     22.51 o 
  -6  12  10      683.15     2061.24    687.27 o 
  -5  12  10     1796.41     1695.95     88.43 o 
  -4  12  10       14.97       68.16     38.09 o 
  -3  12  10      865.76      973.32     84.80 o 
  -2  12  10      707.50      882.74     85.84 o 
  -1  12  10      207.49      238.68     41.29 o 
   0  12  10      719.11      805.48     65.08 o 
   1  12  10       88.59      107.32     23.98 o 
   2  12  10        5.39      126.24     50.68 o 
  -8  13  10      200.63      295.08     54.80 o 
  -7  13  10      478.66      411.79     53.43 o 
  -6  13  10        5.42       51.74     23.97 o 
  -5  13  10      166.25      138.92     34.00 o 
  -4  13  10      151.11      186.63     44.35 o 
  -3  13  10       75.59      182.88     73.30 o 
  -2  13  10      434.23      506.56     59.83 o 
  -1  13  10      171.84      240.83     49.83 o 
   0  13  10      104.07      134.85     32.03 o 
   1  13  10      271.45      351.03     60.66 o 
  -6  14  10      479.07      454.76     55.36 o 
  -5  14  10       35.60       68.74     27.57 o 
  -4  14  10       14.73       25.23     23.96 o 
  -3  14  10      341.46      254.64     64.48 o 
  -2  14  10      239.51      199.19     38.42 o 
  -1  14  10      140.58      126.54     54.22 o 
 -13   1  11       31.34       48.26     33.28 o 
 -12   1  11       38.42       40.18     27.57 o 
 -11   1  11      123.45      167.33    101.04 o 
 -10   1  11      326.65      335.21     78.01 o 
  -9   1  11     1599.65     1613.30     60.50 o 
  -8   1  11      133.17       87.71     27.23 o 
  -7   1  11       45.18       29.76     12.07 o 
  -6   1  11       45.69       29.32     13.29 o 
  -5   1  11       20.45       28.81     10.10 o 
  -4   1  11      342.65      402.87     59.78 o 
  -3   1  11       18.99       27.83      9.12 o 
  -2   1  11       65.00       71.90     25.13 o 
  -1   1  11      205.51      173.75     28.84 o 
   0   1  11       79.06       70.79     32.19 o 
   1   1  11       17.30       29.03     24.77 o 
   2   1  11       22.46       52.06     14.73 o 
   3   1  11      221.73      186.12     46.75 o 
   4   1  11       85.22       43.49     28.44 o 
   5   1  11       58.46       29.01     22.04 o 
 -13   2  11        4.78       20.31     32.82 o 
 -12   2  11      264.44      270.49    118.71 o 
 -11   2  11      311.29      325.22     85.56 o 
 -10   2  11       74.39       70.81     12.84 o 
  -9   2  11      975.74      918.44     51.17 o 
  -8   2  11      176.25      149.14     24.46 o 
  -7   2  11      120.78      145.06     20.50 o 
  -6   2  11      175.55      212.24     24.78 o 
  -5   2  11      132.56      150.80     17.68 o 
  -4   2  11     1838.77     1880.30     45.35 o 
  -3   2  11      276.20      297.39     28.78 o 
  -2   2  11      341.40      435.34     65.93 o 
  -1   2  11       74.71       61.07     22.21 o 
   0   2  11       73.55       73.67     19.57 o 
   1   2  11      324.39      266.13     38.76 o 
   2   2  11       57.09       51.03     18.58 o 
   3   2  11       76.79       84.80     26.11 o 
   4   2  11       30.22       26.99     20.88 o 
   5   2  11       80.96       45.28     20.85 o 
 -13   3  11        2.40       20.60     21.97 o 
 -12   3  11       39.17       55.16     32.82 o 
 -11   3  11      148.30      139.42     31.14 o 
 -10   3  11      146.80      109.70     19.52 o 
  -9   3  11       71.28       60.31     12.30 o 
  -8   3  11       62.68       61.41     12.40 o 
  -7   3  11      125.14      103.39     11.30 o 
  -6   3  11        0.01       26.40      9.28 o 
  -5   3  11      219.77      250.67     34.89 o 
  -4   3  11       89.26      106.98     20.05 o 
  -3   3  11       58.87       51.20     14.51 o 
  -2   3  11       12.53       19.77     29.57 o 
  -1   3  11      144.06      146.95     28.45 o 
   0   3  11       20.58       38.60     20.52 o 
   1   3  11      753.16      687.14     95.81 o 
   2   3  11        1.55       34.98     25.29 o 
   3   3  11      162.65      120.74     31.09 o 
   4   3  11       18.95       84.65     23.46 o 
   5   3  11       29.69       35.57     18.07 o 
 -13   4  11       37.55       58.52     56.09 o 
 -12   4  11       94.37        6.67     29.56 o 
 -11   4  11      258.51      260.65     55.87 o 
 -10   4  11        9.53       15.44     13.47 o 
  -9   4  11       79.74       58.64     12.59 o 
  -8   4  11        2.74       11.67     13.55 o 
  -7   4  11       11.01       24.27     11.27 o 
  -6   4  11        3.90       19.92      7.65 o 
  -5   4  11       39.01       39.09      8.93 o 
  -4   4  11      881.62      891.01     32.06 o 
  -3   4  11       61.58       55.72     19.28 o 
  -2   4  11      881.86      987.98     57.26 o 
  -1   4  11      208.17      174.10     29.82 o 
   0   4  11      417.04      388.68     43.99 o 
   1   4  11       38.64       82.99     29.45 o 
   2   4  11        6.86       38.60     20.58 o 
   3   4  11       62.43       68.53     26.96 o 
   4   4  11       97.06       82.17     26.81 o 
   5   4  11      153.80      119.63     31.57 o 
 -13   5  11       28.87       38.96     67.62 o 
 -12   5  11       87.25       77.77     40.63 o 
 -11   5  11      146.08      132.35     82.32 o 
 -10   5  11       29.65       22.44     14.58 o 
  -9   5  11       64.60       72.69     12.93 o 
  -8   5  11      240.63      249.33     22.15 o 
  -7   5  11      135.10      138.12     18.07 o 
  -6   5  11       17.12       23.84      9.62 o 
  -5   5  11     1130.74     1095.88     31.55 o 
  -4   5  11     1230.95     1148.49     67.23 o 
  -3   5  11       51.27       47.06     15.50 o 
  -2   5  11        2.60       19.95     18.33 o 
  -1   5  11      695.14      731.72     52.83 o 
   0   5  11      172.25      191.01     29.11 o 
   1   5  11        4.57       34.76     16.64 o 
   2   5  11       70.22       60.20     26.02 o 
   3   5  11      238.88      209.98     48.41 o 
   4   5  11      165.31      101.47     26.13 o 
   5   5  11        1.78       31.44     25.93 o 
 -13   6  11        4.00       46.09     48.06 o 
 -12   6  11      115.04       78.53     49.57 o 
 -11   6  11      124.79       46.85     54.12 o 
 -10   6  11        1.60       47.78     25.80 o 
  -9   6  11      239.77      308.46     69.20 o 
  -8   6  11       14.71       27.40     21.89 o 
  -7   6  11        8.61       11.72     18.34 o 
  -6   6  11       29.04       24.74      8.68 o 
  -5   6  11      784.23      759.54     29.56 o 
  -4   6  11       88.58       74.85     13.18 o 
  -3   6  11      589.83      639.61     47.85 o 
  -2   6  11       73.19       63.29     20.63 o 
  -1   6  11      265.73      282.65     42.82 o 
   0   6  11      314.22      335.27     56.94 o 
   1   6  11      423.05      436.17     44.21 o 
   2   6  11        0.11       23.40     23.37 o 
   3   6  11       19.90       50.34     19.41 o 
   4   6  11       24.10       43.08     22.98 o 
   5   6  11        5.58       92.80     34.91 o 
 -12   7  11       30.38       67.62     57.15 o 
 -11   7  11        4.21       64.43     48.21 o 
 -10   7  11       88.18       80.58     27.65 o 
  -9   7  11      531.18      519.90     33.46 o 
  -8   7  11      960.81     1019.80     95.18 o 
  -7   7  11        7.96        7.60     16.06 o 
  -6   7  11       31.72       79.62     27.65 o 
  -5   7  11       11.66       13.98     18.14 o 
  -4   7  11       20.85       17.74     16.59 o 
  -3   7  11       28.79       38.16     17.72 o 
  -2   7  11       59.36       53.45     21.88 o 
  -1   7  11       28.91       33.00     19.24 o 
   0   7  11       33.08       39.85     18.99 o 
   1   7  11        0.08       39.24     17.99 o 
   2   7  11       15.39       23.24     21.22 o 
   3   7  11        0.04       69.08     24.54 o 
   4   7  11        3.42       43.64     20.76 o 
 -12   8  11        0.31       73.98     59.28 o 
 -11   8  11       43.16      116.89     63.22 o 
 -10   8  11       36.98       73.37     37.98 o 
  -9   8  11        3.44       24.86     13.21 o 
  -8   8  11      186.43      167.93     31.33 o 
  -7   8  11       80.92       92.66     39.91 o 
  -6   8  11      718.07      776.25     57.38 o 
  -5   8  11      154.02       83.62     29.81 o 
  -4   8  11       70.85       40.20     19.35 o 
  -3   8  11       24.29       25.86     19.38 o 
  -2   8  11      479.73      519.27     73.76 o 
  -1   8  11        1.44       41.85     17.84 o 
   0   8  11       10.20       39.86     19.41 o 
   1   8  11       17.56       59.47     18.53 o 
   2   8  11      132.66      136.60     27.22 o 
   3   8  11       20.23       40.42     19.42 o 
   4   8  11        0.39       45.50     18.47 o 
 -11   9  11      107.58      130.08     46.24 o 
 -10   9  11        0.19       34.11     35.17 o 
  -9   9  11        0.03       30.11     17.13 o 
  -8   9  11      178.75      202.03     31.50 o 
  -7   9  11        7.54       39.71     19.66 o 
  -6   9  11      965.42      932.73     48.87 o 
  -5   9  11        9.58       35.97     23.22 o 
  -4   9  11       13.10       55.08     23.61 o 
  -3   9  11      385.53      370.34     40.12 o 
  -2   9  11        1.29       53.94     22.88 o 
  -1   9  11       26.17       30.94     22.82 o 
   0   9  11       21.48       33.69     22.16 o 
   1   9  11      257.09      228.93     37.96 o 
   2   9  11       27.96       69.54     23.01 o 
   3   9  11       13.60       53.45     17.01 o 
 -11  10  11      126.29      116.13     63.83 o 
 -10  10  11       27.81        5.28     18.15 o 
  -9  10  11      158.66      124.27     46.89 o 
  -8  10  11        9.10       34.93     21.27 o 
  -7  10  11      273.77      308.20     56.67 o 
  -6  10  11      173.89      222.49     32.11 o 
  -5  10  11        2.92       42.12     23.60 o 
  -4  10  11       68.74      107.46     29.32 o 
  -3  10  11        1.50       53.69     38.56 o 
  -2  10  11      155.06      130.39     22.92 o 
  -1  10  11       37.98       60.73     34.05 o 
   0  10  11        2.39       32.20     21.55 o 
   1  10  11       43.68       82.63     22.59 o 
   2  10  11       50.15      105.74     26.56 o 
   3  10  11        0.00       63.55     28.42 o 
 -10  11  11       63.15      112.77     40.33 o 
  -9  11  11        0.71       43.22     24.12 o 
  -8  11  11      153.43      217.54     31.21 o 
  -7  11  11        7.94       51.13     25.22 o 
  -6  11  11      315.16      242.01     65.56 o 
  -5  11  11       25.57       59.76     28.16 o 
  -4  11  11       74.44       77.57     27.58 o 
  -3  11  11        3.05       48.34     29.49 o 
  -2  11  11       57.78       71.16     37.30 o 
  -1  11  11      168.38      137.83     35.92 o 
   0  11  11        6.15        5.85     14.45 o 
   1  11  11        0.89       56.89     20.85 o 
   2  11  11        0.05       38.55     21.48 o 
  -9  12  11        5.40       39.69     27.95 o 
  -8  12  11       25.49       37.88     20.99 o 
  -7  12  11        5.32       49.23     35.92 o 
  -6  12  11      174.16      231.02     62.31 o 
  -5  12  11       38.97       57.63     30.85 o 
  -4  12  11        4.79       43.11     25.37 o 
  -3  12  11      159.25      146.77     44.31 o 
  -2  12  11      537.61      499.03    139.53 o 
  -1  12  11       34.70      100.82     34.99 o 
   0  12  11       40.29       63.38     25.31 o 
   1  12  11      136.10      105.52     29.17 o 
  -8  13  11      371.26      463.05     71.91 o 
  -7  13  11        1.56      118.39     38.35 o 
  -6  13  11       44.02       26.79     18.17 o 
  -5  13  11      109.77      128.78     33.94 o 
  -4  13  11      231.87      186.96     39.62 o 
  -3  13  11        8.40       39.27     27.77 o 
  -2  13  11      125.95      164.20     40.77 o 
  -1  13  11        8.49       27.76     30.23 o 
   0  13  11       29.97       55.97     31.05 o 
  -5  14  11       77.79       81.41     42.95 o 
  -4  14  11        7.15       67.25     25.33 o 
  -3  14  11        0.89       65.28     37.31 o 
 -13   0  12      452.34      389.02    161.46 o 
 -12   0  12      100.57       58.06     74.13 o 
 -11   0  12     1234.85     1145.22    137.66 o 
 -10   0  12     3475.58     3501.30    219.98 o 
  -9   0  12      212.13      241.26     23.79 o 
  -8   0  12     1883.68     1786.92     92.01 o 
  -7   0  12      140.20      113.20     51.01 o 
  -6   0  12     3852.99     3993.94    158.27 o 
  -5   0  12     4281.57     4283.34    315.64 o 
  -4   0  12     2469.33     2467.15    125.08 o 
  -3   0  12      541.35      473.93    113.13 o 
  -2   0  12     2433.83     2298.62     92.18 o 
  -1   0  12       68.86      127.21     32.12 o 
   0   0  12     8857.29     8749.93    175.08 o 
   1   0  12      359.55      380.39     73.34 o 
   2   0  12      911.25     1088.62    124.41 o 
   3   0  12      102.61       76.63     49.19 o 
   4   0  12       97.41       30.32     48.25 o 
   5   0  12        9.24       67.64     43.74 o 
 -13   1  12      166.83       89.00     41.81 o 
 -12   1  12      437.20      460.07     80.80 o 
 -11   1  12      344.60      334.59     83.03 o 
 -10   1  12     2753.67     2986.78    136.90 o 
  -9   1  12     2713.45     2634.71     82.55 o 
  -8   1  12      280.99      312.27     23.99 o 
  -7   1  12     1285.92     1256.62     66.92 o 
  -6   1  12       46.63       50.22     16.28 o 
  -5   1  12       16.72       22.68     10.89 o 
  -4   1  12      591.65      535.68     30.67 o 
  -3   1  12      663.04      641.47     44.59 o 
  -2   1  12     1039.45      946.30     42.01 o 
  -1   1  12    10039.70    10115.65    192.89 o 
   0   1  12      270.09      313.67     35.93 o 
   1   1  12      484.08      461.82     51.48 o 
   2   1  12       24.91       38.25     19.77 o 
   3   1  12      972.80     1013.13     75.10 o 
   4   1  12      849.05      832.63     94.08 o 
   5   1  12      218.08      188.35     94.79 o 
 -13   2  12      837.57      964.08     65.70 o 
 -12   2  12      306.21      247.18     65.88 o 
 -11   2  12     1253.65     1185.02     69.07 o 
 -10   2  12      475.95      433.43     40.54 o 
  -9   2  12      955.17      899.27     34.75 o 
  -8   2  12      500.62      558.78     47.82 o 
  -7   2  12     3023.05     2904.65    157.11 o 
  -6   2  12     2578.27     2503.59     84.21 o 
  -5   2  12     3275.36     3202.10     93.73 o 
  -4   2  12      659.11      632.28     38.69 o 
  -3   2  12      143.46      147.80     25.92 o 
  -2   2  12     1512.09     1481.61     50.61 o 
  -1   2  12     1162.41     1058.25     58.16 o 
   0   2  12     4177.16     4021.31    192.13 o 
   1   2  12      652.51      733.63     55.37 o 
   2   2  12     1103.82     1237.79     75.54 o 
   3   2  12     1178.52     1258.61    163.09 o 
   4   2  12       22.65       25.54     19.44 o 
   5   2  12       90.52      133.48     31.95 o 
 -13   3  12      390.92      369.61    186.93 o 
 -12   3  12     1076.08      922.24     99.14 o 
 -11   3  12       11.15       56.47     29.18 o 
 -10   3  12     5900.61     5583.25    172.60 o 
  -9   3  12     5636.35     5864.33    158.58 o 
  -8   3  12      257.72      225.32     25.80 o 
  -7   3  12     1108.75     1128.24     49.95 o 
  -6   3  12       14.29       23.61     15.91 o 
  -5   3  12     1539.56     1688.11     57.25 o 
  -4   3  12     2694.81     2910.11    119.94 o 
  -3   3  12     1443.24     1383.35     85.57 o 
  -2   3  12     1144.71     1333.64    144.54 o 
  -1   3  12     5223.09     4992.16    150.37 o 
   0   3  12      902.15      900.32     50.10 o 
   1   3  12     1448.20     1268.46    107.64 o 
   2   3  12      729.26      830.29     92.17 o 
   3   3  12      332.98      350.42     46.30 o 
   4   3  12      996.63     1029.32     99.56 o 
 -13   4  12     1130.24     1071.23    135.69 o 
 -12   4  12       42.82       96.72     57.61 o 
 -11   4  12     1739.74     1636.12     84.37 o 
 -10   4  12      773.97      719.60     56.26 o 
  -9   4  12     1761.13     1756.48     66.48 o 
  -8   4  12     8171.40     9168.29    430.30 o 
  -7   4  12        5.20       19.05     10.44 o 
  -6   4  12     2989.01     2893.34    107.79 o 
  -5   4  12      809.51      832.52     44.50 o 
  -4   4  12      688.32      760.37     52.10 o 
  -3   4  12      402.76      436.75     39.90 o 
  -2   4  12     1000.66      844.95     74.92 o 
  -1   4  12      403.89      446.71     61.42 o 
   0   4  12     2503.88     2420.22     84.76 o 
   1   4  12     1004.23      977.47     70.86 o 
   2   4  12      820.24      779.78     59.75 o 
   3   4  12     1390.13     1420.44     70.18 o 
   4   4  12        1.44        7.97     21.86 o 
 -13   5  12      170.23      161.46     57.00 o 
 -12   5  12      378.73      398.72    133.56 o 
 -11   5  12       86.23      135.08     84.29 o 
 -10   5  12     1022.17      936.21     84.14 o 
  -9   5  12     3131.30     3139.49     95.19 o 
  -8   5  12     2619.53     2449.28     97.87 o 
  -7   5  12     3207.51     3244.02     95.44 o 
  -6   5  12      327.40      302.09     20.66 o 
  -5   5  12      820.28      743.10     32.71 o 
  -4   5  12     1052.72     1071.53     44.35 o 
  -3   5  12      624.24      681.54     44.14 o 
  -2   5  12      537.08      575.11     75.90 o 
  -1   5  12      953.06      930.36     54.96 o 
   0   5  12      219.87      208.55     34.20 o 
   1   5  12      853.55      879.52     78.37 o 
   2   5  12       53.95       61.22     14.92 o 
   3   5  12      660.98      645.50     74.74 o 
   4   5  12      810.28      930.89     94.11 o 
 -12   6  12      113.39      125.68     46.09 o 
 -11   6  12     1741.29     1639.60    114.61 o 
 -10   6  12     1936.92     1847.30    148.42 o 
  -9   6  12     1995.92     1878.49     66.80 o 
  -8   6  12     1407.59     1579.97     70.79 o 
  -7   6  12       34.69       43.94      9.91 o 
  -6   6  12     1006.21     1094.78     30.20 o 
  -5   6  12      160.22      159.51     34.85 o 
  -4   6  12      198.73      202.06     30.54 o 
  -3   6  12       11.63       28.47     15.17 o 
  -2   6  12      577.82      600.76     36.79 o 
  -1   6  12       62.11       74.11     28.97 o 
   0   6  12     2447.39     2340.84     86.08 o 
   1   6  12      400.14      333.95     56.12 o 
   2   6  12       54.65       81.62     24.91 o 
   3   6  12      531.89      516.12     61.33 o 
   4   6  12      182.80      157.10     38.46 o 
 -12   7  12      378.24      248.93    151.60 o 
 -11   7  12       18.34       53.21     68.37 o 
 -10   7  12     1955.34     2118.89    107.71 o 
  -9   7  12     1705.49     1998.77    154.27 o 
  -8   7  12        0.20       12.91     15.39 o 
  -7   7  12      718.06      741.55     51.64 o 
  -6   7  12      499.15      551.89     69.33 o 
  -5   7  12        6.54       29.17     14.92 o 
  -4   7  12      328.96      412.37     50.75 o 
  -3   7  12      615.32      584.27     47.32 o 
  -2   7  12      141.71      181.02     29.37 o 
  -1   7  12     2935.41     2813.45    126.13 o 
   0   7  12     1030.35      996.49     59.25 o 
   1   7  12      468.16      480.93     45.77 o 
   2   7  12      157.90      154.93     31.18 o 
   3   7  12      173.03      237.58     38.12 o 
 -12   8  12        0.73        6.22     40.78 o 
 -11   8  12      216.01      216.04    114.46 o 
 -10   8  12      248.21      216.34     61.09 o 
  -9   8  12      127.21      180.94     27.50 o 
  -8   8  12       48.64       77.28     22.39 o 
  -7   8  12       35.46       32.90     32.30 o 
  -6   8  12     1898.99     2124.61    192.86 o 
  -5   8  12     4538.29     4792.90    437.38 o 
  -4   8  12     1008.30     1029.83     46.85 o 
  -3   8  12       15.01       32.67     18.92 o 
  -2   8  12      791.30      840.35     41.50 o 
  -1   8  12      273.53      259.74     44.67 o 
   0   8  12     2327.33     2419.89     82.08 o 
   1   8  12      146.61      158.03     31.65 o 
   2   8  12     1553.28     1609.30     90.63 o 
   3   8  12      538.43      521.99     52.55 o 
 -11   9  12        3.41        9.40     56.55 o 
 -10   9  12      597.36      670.20     70.25 o 
  -9   9  12     1675.82     1802.31     87.29 o 
  -8   9  12       23.41       65.81     28.98 o 
  -7   9  12      424.49      429.60     47.79 o 
  -6   9  12      577.02      643.44     60.35 o 
  -5   9  12      144.68      122.03     76.56 o 
  -4   9  12      852.73     1045.20    224.90 o 
  -3   9  12      824.49      857.88     73.96 o 
  -2   9  12     1429.66     1376.58     74.66 o 
  -1   9  12     2812.47     2852.25     92.87 o 
   0   9  12       18.29       56.55     21.12 o 
   1   9  12      878.34      825.65     72.86 o 
   2   9  12       55.52       61.70     14.40 o 
 -10  10  12      234.89      196.88     61.78 o 
  -9  10  12      415.57      331.99     45.04 o 
  -8  10  12     2218.96     2159.11    118.25 o 
  -7  10  12        4.53       49.57     23.58 o 
  -6  10  12     1027.58     1049.79     69.02 o 
  -5  10  12      250.18      291.99     54.64 o 
  -4  10  12       53.70       97.18     37.20 o 
  -3  10  12     1672.67     1743.29    153.37 o 
  -2  10  12     1247.08     1333.54     83.18 o 
  -1  10  12      264.28      275.03     44.86 o 
   0  10  12     1715.13     1642.69     89.78 o 
   1  10  12      262.61      307.82     55.01 o 
   2  10  12      233.79      185.28     29.85 o 
  -9  11  12      639.97      457.69    103.13 o 
  -8  11  12      111.80       79.33     31.91 o 
  -7  11  12      772.37      638.14     45.62 o 
  -6  11  12       11.12       71.55     41.56 o 
  -5  11  12      705.51      672.39     49.08 o 
  -4  11  12      388.35      453.32     53.50 o 
  -3  11  12      184.05      235.18     36.65 o 
  -2  11  12       47.88       85.77     27.35 o 
  -1  11  12      821.80      914.30     78.51 o 
   0  11  12       30.75       71.42     30.68 o 
   1  11  12      610.85      687.53     95.67 o 
  -8  12  12      565.99      545.79     45.18 o 
  -7  12  12       27.63       61.16     28.24 o 
  -6  12  12      226.41      235.56     51.50 o 
  -5  12  12      164.92      308.17     60.36 o 
  -4  12  12       35.57       91.22     43.68 o 
  -3  12  12       88.69      111.60     34.91 o 
  -2  12  12      262.24      292.43     72.33 o 
  -1  12  12       31.35       51.82     27.20 o 
   0  12  12      392.56      352.38     59.61 o 
  -7  13  12      153.59      160.30     31.09 o 
  -6  13  12        5.59       43.40     26.76 o 
  -5  13  12       62.64      109.92     49.42 o 
  -4  13  12      605.56      580.63     78.44 o 
  -3  13  12       27.52       48.46     27.80 o 
  -2  13  12      127.01      128.20     51.05 o 
 -13   1  13       15.82       47.84     22.15 o 
 -12   1  13      252.95      223.60     36.39 o 
 -11   1  13       65.11       57.32     31.95 o 
 -10   1  13      200.27      216.51     32.75 o 
  -9   1  13      601.43      544.69     37.35 o 
  -8   1  13       92.96       59.76     18.68 o 
  -7   1  13      388.10      432.94     46.03 o 
  -6   1  13        2.38       17.62     12.57 o 
  -5   1  13      112.05      109.48     23.95 o 
  -4   1  13      728.00      758.27     37.50 o 
  -3   1  13      516.65      533.55     35.15 o 
  -2   1  13      303.75      409.92     59.37 o 
  -1   1  13       10.60       56.27     23.32 o 
   0   1  13       21.70       33.00     22.13 o 
   1   1  13      195.31      164.34     35.19 o 
   2   1  13       16.41       50.86     17.47 o 
   3   1  13        4.20       42.05     21.09 o 
   4   1  13       11.47       50.46     19.25 o 
 -13   2  13        2.79       28.95     17.60 o 
 -12   2  13       16.75       41.22     24.53 o 
 -11   2  13      115.97      144.06     79.21 o 
 -10   2  13      859.47      794.98     48.19 o 
  -9   2  13      163.89       49.83     26.47 o 
  -8   2  13      468.61      426.81     28.53 o 
  -7   2  13      129.74      108.27     19.83 o 
  -6   2  13      338.49      343.53     53.00 o 
  -5   2  13      372.12      490.60     60.79 o 
  -4   2  13      211.18      183.58     37.88 o 
  -3   2  13        1.87       32.38     18.71 o 
  -2   2  13     1001.27      969.33     48.93 o 
  -1   2  13       91.31       78.73     23.16 o 
   0   2  13      491.26      439.40     49.65 o 
   1   2  13       29.32       23.06     18.44 o 
   2   2  13        1.17       14.15     28.18 o 
   3   2  13       15.85       41.16     20.73 o 
   4   2  13       25.52       44.42     17.84 o 
 -13   3  13        4.26       40.02     55.64 o 
 -12   3  13        4.52       35.32     28.80 o 
 -11   3  13      150.94      135.22     43.94 o 
 -10   3  13       18.84       19.91     13.99 o 
  -9   3  13      162.33      113.42     32.17 o 
  -8   3  13       29.19       45.66     22.74 o 
  -7   3  13      937.78      896.64     40.02 o 
  -6   3  13       10.58       36.59     21.64 o 
  -5   3  13       86.93       90.48     22.80 o 
  -4   3  13       15.36       39.00     18.36 o 
  -3   3  13        5.47       30.91     14.18 o 
  -2   3  13      156.05      134.49     41.95 o 
  -1   3  13        7.15       40.24     17.25 o 
   0   3  13      480.81      503.30     40.90 o 
   1   3  13      113.42       68.63     29.64 o 
   2   3  13       43.54       83.40     33.74 o 
   3   3  13       15.01       27.02     18.95 o 
   4   3  13        5.27        7.64     28.88 o 
 -13   4  13        1.29       57.15     27.90 o 
 -12   4  13      121.27      197.39     69.74 o 
 -11   4  13      128.49      101.57     89.14 o 
 -10   4  13       21.73       29.65     17.74 o 
  -9   4  13        5.65       14.98      8.31 o 
  -8   4  13      371.73      384.25     47.35 o 
  -7   4  13      242.94      230.75     26.54 o 
  -6   4  13        1.83       21.60     15.14 o 
  -5   4  13        2.72       14.47     15.50 o 
  -4   4  13       47.03       55.11     17.71 o 
  -3   4  13        1.03       48.04     19.15 o 
  -2   4  13       87.75       87.06     31.12 o 
  -1   4  13      295.26      215.87     38.99 o 
   0   4  13        8.65        6.81     19.75 o 
   1   4  13        7.58       47.90     20.20 o 
   2   4  13        9.84       56.47     21.79 o 
   3   4  13      114.44       93.49     22.56 o 
 -13   5  13       19.33       41.39     64.58 o 
 -12   5  13       41.33       48.66     44.27 o 
 -11   5  13        6.73        0.00     42.75 o 
 -10   5  13       19.27       16.01     20.47 o 
  -9   5  13        2.01       29.62     13.53 o 
  -8   5  13       32.73       30.22     11.24 o 
  -7   5  13      268.07      195.67     32.94 o 
  -6   5  13      172.09      177.62     19.75 o 
  -5   5  13      221.81      237.79     25.37 o 
  -4   5  13      242.01      242.30     33.40 o 
  -3   5  13      510.40      464.69     40.01 o 
  -2   5  13       10.36       31.27     16.75 o 
  -1   5  13        1.13       54.34     24.59 o 
   0   5  13       36.37       67.38     19.05 o 
   1   5  13       42.51       65.10     24.08 o 
   2   5  13       28.93       28.21     15.08 o 
   3   5  13        1.63       41.45     17.97 o 
 -12   6  13       27.54       82.32     60.94 o 
 -11   6  13        7.06        0.00     40.63 o 
 -10   6  13       14.20       49.77     22.09 o 
  -9   6  13      246.50      255.51     29.36 o 
  -8   6  13        4.85       45.97     20.49 o 
  -7   6  13       21.41       39.26     16.72 o 
  -6   6  13      104.89       76.26     17.20 o 
  -5   6  13       23.46       37.27     18.01 o 
  -4   6  13       22.65       25.45     16.59 o 
  -3   6  13      139.76      113.27     28.80 o 
  -2   6  13       62.38       93.24     20.50 o 
  -1   6  13      221.47      200.89     46.70 o 
   0   6  13      494.36      574.80     57.81 o 
   1   6  13      225.81      205.54     42.74 o 
   2   6  13        9.74       43.61     18.78 o 
   3   6  13        7.50       48.67     19.47 o 
 -12   7  13       31.66        5.76     41.39 o 
 -11   7  13       13.46        3.64     31.23 o 
 -10   7  13       14.49       67.66     22.45 o 
  -9   7  13       26.73       32.63      8.64 o 
  -8   7  13       43.23       52.54     22.41 o 
  -7   7  13       40.39       84.93     23.82 o 
  -6   7  13       15.34       32.69     18.64 o 
  -5   7  13       42.30       53.28     16.35 o 
  -4   7  13      185.23      204.72     26.43 o 
  -3   7  13        9.05       33.69     10.78 o 
  -2   7  13      277.12      275.36     54.11 o 
  -1   7  13        0.05       55.30     18.30 o 
   0   7  13        0.66       35.49     16.57 o 
   1   7  13      191.24      381.19    102.56 o 
   2   7  13      121.59      108.42     22.06 o 
 -11   8  13       26.27       72.92     62.76 o 
 -10   8  13       46.05       86.22     32.28 o 
  -9   8  13        7.15       28.40     11.87 o 
  -8   8  13       29.63       60.63     27.80 o 
  -7   8  13        3.15       18.28     16.46 o 
  -6   8  13      326.95      317.53     56.91 o 
  -5   8  13      890.75      971.43     90.86 o 
  -4   8  13      421.79      421.11     43.04 o 
  -3   8  13        0.19        7.05     19.16 o 
  -2   8  13       55.14       47.53     19.30 o 
  -1   8  13        1.69       32.83     16.69 o 
   0   8  13        9.10       73.39     16.96 o 
   1   8  13        0.93       35.49     23.51 o 
   2   8  13        1.68       59.02     20.64 o 
 -11   9  13       84.87       70.95     37.75 o 
 -10   9  13       30.07       64.65     32.28 o 
  -9   9  13        3.19       23.18     17.48 o 
  -8   9  13      307.62      306.68     53.88 o 
  -7   9  13      129.96      119.04     31.77 o 
  -6   9  13      251.11      294.27     66.21 o 
  -5   9  13        6.42       30.86     18.46 o 
  -4   9  13       35.04       42.29     26.33 o 
  -3   9  13      114.54      134.20     40.76 o 
  -2   9  13       51.50       53.02     16.82 o 
  -1   9  13       74.63       36.77     19.31 o 
   0   9  13       72.44       44.29     33.30 o 
   1   9  13       73.81       76.42     22.34 o 
 -10  10  13      122.68      157.99     59.17 o 
  -9  10  13      286.55      219.14     46.67 o 
  -8  10  13      147.79      183.32     30.23 o 
  -7  10  13       27.97      120.84     38.49 o 
  -6  10  13        4.25       50.89     22.41 o 
  -5  10  13      731.11      820.01     97.41 o 
  -4  10  13       65.00       97.16     28.34 o 
  -3  10  13       54.26      105.26     33.49 o 
  -2  10  13       14.85       59.14     36.09 o 
  -1  10  13       23.15       28.11     30.11 o 
   0  10  13      153.25      151.26     33.00 o 
  -9  11  13       22.83       78.70     35.91 o 
  -8  11  13       31.60       70.22     18.59 o 
  -7  11  13        1.38       30.75     23.50 o 
  -6  11  13       43.26       87.84     35.86 o 
  -5  11  13      214.70      223.62     39.91 o 
  -4  11  13      335.65      264.59     62.72 o 
  -3  11  13        2.47       48.86     29.97 o 
  -2  11  13        8.32       59.99     31.57 o 
  -1  11  13        0.14       17.98     26.55 o 
  -8  12  13      122.75      160.54     33.40 o 
  -7  12  13       10.67       80.41     26.27 o 
  -6  12  13       24.42       38.11     35.33 o 
  -5  12  13       15.49       64.01     27.45 o 
  -4  12  13       27.11      101.19     34.80 o 
  -3  12  13        7.35       46.58     20.08 o 
  -2  12  13        0.09       65.06     30.13 o 
 -13   0  14      164.94      184.35     77.92 o 
 -12   0  14       93.27       65.04     37.14 o 
 -11   0  14     1044.14     1208.74     69.74 o 
 -10   0  14     4777.25     4930.92    234.99 o 
  -9   0  14      156.67      113.27     28.72 o 
  -8   0  14     5492.74     5658.63    311.24 o 
  -7   0  14      182.36      188.01     42.30 o 
  -6   0  14     2254.16     2225.70    100.06 o 
  -5   0  14      440.26      558.40     53.78 o 
  -4   0  14      240.27      345.58     66.72 o 
  -3   0  14      685.90      743.97     72.37 o 
  -2   0  14     1357.34     1367.12     82.31 o 
  -1   0  14      172.29      155.37     51.30 o 
   0   0  14      771.52      698.59     92.63 o 
   1   0  14      102.65      147.06    100.67 o 
   2   0  14      298.73      215.95     97.63 o 
   3   0  14     1027.43     1164.02    171.01 o 
 -13   1  14        7.52       10.39     17.86 o 
 -12   1  14      210.89      200.34     51.22 o 
 -11   1  14       64.63       90.59     30.76 o 
 -10   1  14      227.19      261.01     33.85 o 
  -9   1  14     6681.95     6992.98    179.40 o 
  -8   1  14       52.02       48.80     13.47 o 
  -7   1  14     4881.09     4883.05    156.59 o 
  -6   1  14     1326.58     1404.60     61.18 o 
  -5   1  14      350.66      313.41     46.72 o 
  -4   1  14      741.30      726.03     43.20 o 
  -3   1  14       58.46       40.55     20.15 o 
  -2   1  14     2046.16     1976.05     74.78 o 
  -1   1  14     1884.26     1765.60     65.68 o 
   0   1  14      589.98      549.04     74.61 o 
   1   1  14      823.69      686.26    106.27 o 
   2   1  14      738.04      790.61     83.43 o 
   3   1  14       68.34       57.63     25.71 o 
 -13   2  14        7.15       71.25     76.41 o 
 -12   2  14       45.30       31.26     19.05 o 
 -11   2  14     1047.96     1057.25    171.92 o 
 -10   2  14     1438.67     1459.03     59.81 o 
  -9   2  14      278.95      261.15     28.42 o 
  -8   2  14     2827.24     2911.04     89.19 o 
  -7   2  14       45.17       42.86     10.86 o 
  -6   2  14     6544.59     6946.02    189.23 o 
  -5   2  14     4184.95     4159.91    137.01 o 
  -4   2  14      146.86      161.83     24.64 o 
  -3   2  14      335.75      363.30     52.31 o 
  -2   2  14     1115.70     1097.07     65.53 o 
  -1   2  14       13.55       35.93     22.10 o 
   0   2  14      822.06      680.27    109.01 o 
   1   2  14      267.71      194.35     39.45 o 
   2   2  14     1296.92     1227.06     87.94 o 
   3   2  14     1671.20     1590.57    139.08 o 
 -13   3  14        2.53       18.19     35.32 o 
 -12   3  14       95.66       59.43     49.42 o 
 -11   3  14      725.28      601.15    111.04 o 
  -9   3  14      925.31      483.31    294.59 o 
  -8   3  14       31.28       32.98     11.41 o 
  -7   3  14     3026.15     3210.85     94.41 o 
  -6   3  14      227.04      300.90     46.83 o 
  -5   3  14      806.53      788.54     42.80 o 
  -4   3  14       10.55       32.31     17.96 o 
  -3   3  14      520.90      498.85     41.78 o 
  -2   3  14      161.28      152.35     33.16 o 
  -1   3  14     2646.35     2497.59    136.12 o 
   0   3  14      574.14      511.02    103.19 o 
   1   3  14      261.00      224.00     52.87 o 
   2   3  14      303.17      304.69     66.81 o 
   3   3  14      117.32       94.09     22.23 o 
 -13   4  14       31.48       48.06     43.36 o 
 -12   4  14        2.22       18.50     44.57 o 
 -11   4  14     1081.12      865.05    132.96 o 
 -10   4  14     2225.45     2194.57     93.08 o 
  -9   4  14       24.13       51.26     12.69 o 
  -8   4  14      635.76      544.41     54.07 o 
  -7   4  14     1137.85     1069.48     61.37 o 
  -6   4  14     1861.81     1847.37     65.82 o 
  -5   4  14      171.22      150.36     27.22 o 
  -4   4  14      183.20      181.07     21.57 o 
  -3   4  14       98.15      134.08     25.42 o 
  -2   4  14      296.48      308.79     38.18 o 
  -1   4  14      503.09      509.59     54.35 o 
   0   4  14      516.61      546.91     56.93 o 
   1   4  14       77.75       72.36     26.65 o 
   2   4  14     1046.29     1093.76    117.09 o 
 -12   5  14      186.07      238.62    125.68 o 
 -11   5  14        7.12       48.66     41.24 o 
 -10   5  14     1814.14     1739.99     98.09 o 
  -9   5  14     1370.18     1449.29     97.33 o 
  -8   5  14     1672.27     1657.73     91.96 o 
  -7   5  14     4935.32     5128.94    149.97 o 
  -6   5  14     2195.41     2110.01     77.32 o 
  -5   5  14        2.16       25.01     10.41 o 
  -4   5  14       16.96       52.29     17.54 o 
  -3   5  14        6.21       29.15     13.92 o 
  -2   5  14      390.56      450.08     68.92 o 
  -1   5  14     2503.85     2326.80     85.94 o 
   0   5  14     1124.00     1061.62     60.76 o 
   1   5  14      457.36      509.22     52.23 o 
   2   5  14      560.70      492.60     57.69 o 
 -12   6  14        0.31        0.00     40.63 o 
 -11   6  14      430.01      315.03    150.09 o 
 -10   6  14     1247.43     1232.96    175.63 o 
  -9   6  14       12.80       16.91     10.19 o 
  -8   6  14      662.32      697.29     54.18 o 
  -7   6  14       43.60       72.47     29.32 o 
  -6   6  14     2179.77     2152.19    138.14 o 
  -5   6  14     1010.30     1064.46     69.31 o 
  -4   6  14       52.16       56.41     13.58 o 
  -3   6  14     1303.39     1265.30     97.61 o 
  -2   6  14     1566.98     1620.91     64.68 o 
  -1   6  14      305.39      322.65     37.59 o 
   0   6  14      586.96      725.23     86.62 o 
   1   6  14      495.11      429.46     92.25 o 
   2   6  14      415.32      346.58     77.22 o 
 -12   7  14       35.26       66.55     32.75 o 
 -11   7  14      570.85      512.57    146.90 o 
 -10   7  14      191.02      217.68     51.17 o 
  -9   7  14     2054.59     2313.13    128.29 o 
  -8   7  14      284.37      260.36     63.94 o 
  -7   7  14     1581.12     1633.92    110.18 o 
  -6   7  14      373.55      364.51     63.17 o 
  -5   7  14      509.17      547.17     66.29 o 
  -4   7  14      999.31     1050.76     72.14 o 
  -3   7  14      267.52      317.11     35.78 o 
  -2   7  14       66.94       99.33     26.71 o 
  -1   7  14     1259.70     1097.58     79.44 o 
   0   7  14      158.01      143.17     34.63 o 
   1   7  14      293.62      251.02     50.04 o 
 -11   8  14      390.30      359.00    134.32 o 
 -10   8  14     1225.82     1308.03    110.08 o 
  -9   8  14      150.69      189.96     38.70 o 
  -8   8  14     2990.96     2900.00     85.77 o 
  -7   8  14      336.76      276.50     76.91 o 
  -6   8  14     3152.21     3478.31    132.11 o 
  -5   8  14     1237.65     1430.82    194.71 o 
  -4   8  14        0.00       30.66     24.50 o 
  -3   8  14      333.94      392.36     68.18 o 
  -2   8  14      230.80      245.67     37.49 o 
  -1   8  14       31.75       32.85     18.88 o 
   0   8  14      766.06      622.38     58.40 o 
   1   8  14       73.94       86.39     24.36 o 
 -10   9  14      266.19      185.00     52.03 o 
  -9   9  14     1052.82      893.91    134.95 o 
  -8   9  14        2.12       58.55     18.59 o 
  -7   9  14     1934.22     1999.12     69.96 o 
  -6   9  14       26.05       75.96     26.80 o 
  -5   9  14      955.05      942.49     84.92 o 
  -4   9  14     1074.99     1054.60     53.70 o 
  -3   9  14       25.71       38.59     28.87 o 
  -2   9  14      479.58      505.18     68.46 o 
  -1   9  14      454.87      358.39     79.66 o 
   0   9  14        8.63       30.92     25.62 o 
  -9  10  14        1.55       55.80     22.29 o 
  -8  10  14      577.90      663.45     66.74 o 
  -7  10  14        6.89      100.09     27.31 o 
  -6  10  14      539.69      580.31     84.05 o 
  -5  10  14      587.61      771.51    116.53 o 
  -4  10  14       20.49       40.05     27.41 o 
  -3  10  14      497.68      420.79     80.07 o 
  -2  10  14      145.95      202.07     34.49 o 
  -1  10  14        0.41        0.00     31.21 o 
  -8  11  14       17.53       14.35     20.72 o 
  -7  11  14     1077.51     1098.77     61.16 o 
  -6  11  14      538.47      530.32     67.78 o 
  -5  11  14       47.50       22.87     27.39 o 
  -4  11  14        8.19       45.63     21.96 o 
  -3  11  14        1.94       55.13     19.85 o 
  -2  11  14      481.07      414.43     60.79 o 
  -6  12  14      509.01      439.26     60.60 o 
  -5  12  14      254.24      296.16     60.91 o 
 -13   1  15        0.12       34.42     22.68 o 
 -12   1  15      122.38       80.10     19.23 o 
 -11   1  15        3.40       41.12     27.39 o 
 -10   1  15       87.61       70.05     20.92 o 
  -9   1  15       31.51       59.70     16.18 o 
  -8   1  15        4.67       23.64     12.15 o 
  -7   1  15       73.31       72.54     19.04 o 
  -6   1  15      164.30      221.59     35.20 o 
  -5   1  15      441.82      381.16     41.92 o 
  -4   1  15        3.20       25.02     18.06 o 
  -3   1  15       23.56       49.62     19.89 o 
  -2   1  15      232.39      144.15     37.59 o 
  -1   1  15      176.84      145.18     31.82 o 
   0   1  15      230.40      237.40     60.15 o 
   1   1  15       42.94       69.33     24.20 o 
   2   1  15       12.12       37.41     14.63 o 
 -13   2  15        5.63       32.29     25.62 o 
 -12   2  15        0.36       35.64     19.41 o 
 -11   2  15       29.81       26.64     24.22 o 
 -10   2  15      426.39      431.30     38.95 o 
  -9   2  15       47.27       66.81     15.39 o 
  -8   2  15       30.11       56.91     28.18 o 
  -7   2  15        9.19       29.00     12.69 o 
  -6   2  15       14.35       36.10     15.82 o 
  -5   2  15       66.02       78.28     33.92 o 
  -4   2  15      513.01      518.00     39.29 o 
  -3   2  15       61.92       83.58     21.24 o 
  -2   2  15      520.92      532.38     47.42 o 
  -1   2  15      112.29       56.10     24.80 o 
   0   2  15        6.93       19.73     20.78 o 
   1   2  15       34.67       43.10     26.44 o 
   2   2  15       18.62       58.54     24.09 o 
 -13   3  15        0.95      103.24     49.57 o 
 -12   3  15       63.24       95.51     57.91 o 
 -11   3  15       43.77       67.16     45.03 o 
 -10   3  15        4.06       20.33     14.11 o 
  -9   3  15       98.59       98.74     25.13 o 
  -8   3  15       55.97       64.88     17.39 o 
  -7   3  15      110.29      103.00     21.22 o 
  -6   3  15      764.54      773.86     44.64 o 
  -5   3  15       20.30       41.31     17.24 o 
  -4   3  15       19.94       22.59     19.78 o 
  -3   3  15        9.27       57.79     28.96 o 
  -2   3  15        0.30       39.88     23.84 o 
  -1   3  15       37.92       55.10     17.29 o 
   0   3  15      130.23      129.46     31.95 o 
   1   3  15      129.45      126.30     31.84 o 
   2   3  15       16.18       36.98     20.50 o 
 -12   4  15        8.60       81.26     47.91 o 
 -11   4  15       25.73      110.06     66.10 o 
 -10   4  15        0.86       15.08     13.08 o 
  -9   4  15      225.32      174.62     26.63 o 
  -8   4  15        4.81        4.72     13.59 o 
  -7   4  15      186.77      224.45     29.27 o 
  -6   4  15        0.11       33.76     16.20 o 
  -5   4  15      151.29      113.83     21.84 o 
  -4   4  15      416.55      437.50     42.87 o 
  -3   4  15        0.03       23.84     20.41 o 
  -2   4  15        5.50       11.45     19.63 o 
  -1   4  15        2.91       38.90     19.34 o 
   0   4  15        6.42       16.98     21.17 o 
   1   4  15      156.75      146.16     54.75 o 
 -12   5  15        6.18        0.00     38.36 o 
 -11   5  15        4.11       29.56     14.86 o 
 -10   5  15      116.05      138.55     73.68 o 
  -9   5  15       34.03       30.06     14.88 o 
  -8   5  15       77.19      104.08     25.29 o 
  -7   5  15       18.77       27.80     12.79 o 
  -6   5  15       43.70       67.90     21.61 o 
  -5   5  15      660.51      624.34     37.97 o 
  -4   5  15       64.10       86.35     23.95 o 
  -3   5  15      143.68      133.92     25.08 o 
  -2   5  15       78.95       82.88     22.45 o 
  -1   5  15      195.60      206.12     39.01 o 
   0   5  15       38.23       38.10     25.69 o 
   1   5  15       88.16      121.65     30.18 o 
 -12   6  15      157.77      131.29     94.30 o 
 -11   6  15      115.98       79.74     44.27 o 
 -10   6  15       30.17       45.03     32.14 o 
  -9   6  15        1.33       25.87     17.35 o 
  -8   6  15      160.19      140.82     43.25 o 
  -7   6  15      693.65      731.33     65.95 o 
  -6   6  15      116.60      161.72     34.95 o 
  -5   6  15        0.07        0.00     13.70 o 
  -4   6  15       95.01       90.89     36.80 o 
  -3   6  15       19.44       65.48     16.28 o 
  -2   6  15       38.73       31.50     18.54 o 
  -1   6  15       89.66      114.80     34.94 o 
   0   6  15      103.18      109.74     92.47 o 
   1   6  15       23.94       51.54     19.52 o 
 -11   7  15       24.95       30.78     38.20 o 
 -10   7  15        0.78       33.19     22.25 o 
  -9   7  15       47.42       43.97     22.38 o 
  -8   7  15       97.28       54.79     32.97 o 
  -7   7  15       22.87       26.69     25.30 o 
  -6   7  15       18.00       25.01     24.30 o 
  -5   7  15       72.10       44.07     29.73 o 
  -4   7  15        4.64        7.97     21.34 o 
  -3   7  15       10.43       63.42     20.77 o 
  -2   7  15        0.15       29.86     18.52 o 
  -1   7  15      118.89       91.90     27.04 o 
   0   7  15        1.57       26.75     21.56 o 
 -10   8  15        6.52       69.31     32.58 o 
  -9   8  15        2.47       36.79     23.50 o 
  -8   8  15       24.36       54.78     21.60 o 
  -7   8  15       37.68       58.79     29.02 o 
  -6   8  15      141.89      103.13     40.05 o 
  -5   8  15        0.10       13.69     29.09 o 
  -4   8  15       23.38       32.98     25.46 o 
  -3   8  15       11.54       31.12     29.27 o 
  -2   8  15       77.88       73.47     28.49 o 
  -1   8  15       56.84       36.08     15.93 o 
   0   8  15       38.36       64.53     24.28 o 
 -10   9  15      119.59       84.26     25.66 o 
  -9   9  15      185.01      135.16     38.35 o 
  -8   9  15        9.86       19.33     24.39 o 
  -7   9  15        0.38       32.43     26.62 o 
  -6   9  15        6.26       38.38     25.46 o 
  -5   9  15        1.92       24.28     13.73 o 
  -4   9  15        1.81        1.23     36.27 o 
  -3   9  15        4.48       33.01     28.53 o 
  -2   9  15      509.92      503.93     73.05 o 
  -1   9  15       68.38       92.80     43.66 o 
  -8  10  15       83.19       74.11     23.90 o 
  -7  10  15       56.08      120.33     43.91 o 
  -6  10  15       16.33       69.13     32.29 o 
  -5  10  15        2.85       62.19     44.16 o 
  -4  10  15        8.57       62.13     35.55 o 
  -3  10  15      204.49      215.69     59.78 o 
  -2  10  15       97.85      107.03     37.81 o 
  -6  11  15      198.69      166.60     45.48 o 
  -5  11  15      289.63      298.75     60.63 o 
 -12   0  16       24.42       28.96     37.75 o 
 -11   0  16      496.10      481.04    128.71 o 
 -10   0  16      618.02      645.92    128.41 o 
  -9   0  16       40.01       19.72     19.41 o 
  -8   0  16     2104.18     1995.11    123.10 o 
  -7   0  16        8.98       22.74     20.24 o 
  -6   0  16     1934.65     2039.86     87.69 o 
  -5   0  16     2256.40     2148.94    147.12 o 
  -4   0  16     2022.63     2049.52    158.27 o 
  -3   0  16     4769.97     4329.83    178.25 o 
  -2   0  16      170.31      205.81     51.08 o 
  -1   0  16      102.77       62.94     35.30 o 
   0   0  16        5.95        5.17     31.01 o 
   1   0  16       23.02       60.63     39.80 o 
 -12   1  16      136.60      100.36     45.20 o 
 -11   1  16      472.14      365.34    103.21 o 
 -10   1  16      118.88       84.12     30.00 o 
  -9   1  16      779.02      279.65    345.41 o 
  -8   1  16      198.42      161.53     28.45 o 
  -7   1  16     5441.19     6018.46    162.17 o 
  -6   1  16     4083.68     4227.81    121.33 o 
  -5   1  16      589.44      749.67     73.00 o 
  -4   1  16     1020.96      961.36     62.13 o 
  -3   1  16      269.72      207.64     36.80 o 
  -2   1  16      384.04      369.39     53.49 o 
  -1   1  16      254.40      178.01     52.63 o 
   0   1  16       19.73       44.23     15.40 o 
   1   1  16      445.74      149.79     81.71 o 
 -12   2  16      400.10      590.35    101.12 o 
 -11   2  16      362.77      422.05     40.39 o 
 -10   2  16     1768.50     1947.29     46.07 o 
  -9   2  16       18.79       76.44     16.28 o 
  -8   2  16     3087.11     3032.91    106.32 o 
  -7   2  16     2442.60     2431.83     95.89 o 
  -6   2  16     1507.26     1481.40     71.53 o 
  -5   2  16      388.69      377.34     54.81 o 
  -4   2  16      127.06       89.08     27.04 o 
  -3   2  16      855.68      237.36    377.87 o 
  -2   2  16      528.53      226.75    156.67 o 
  -1   2  16      188.64      124.73     48.88 o 
   0   2  16       61.71       80.53     25.41 o 
   1   2  16       39.19       59.37     22.26 o 
 -12   3  16      122.04      184.50     57.61 o 
 -11   3  16       14.69       59.43     41.24 o 
 -10   3  16       83.97       36.05     13.03 o 
  -9   3  16      286.52      226.70     48.99 o 
  -8   3  16       73.01       54.87     24.48 o 
  -7   3  16     2387.60     2651.36     90.12 o 
  -6   3  16      525.50      633.20     47.10 o 
  -5   3  16      417.13      513.26    108.01 o 
  -4   3  16      994.03      986.86     46.93 o 
  -3   3  16      348.06      377.85     44.79 o 
  -2   3  16      107.72       92.12     41.30 o 
  -1   3  16      277.35      191.56     43.58 o 
   0   3  16       21.60       30.97     20.80 o 
 -12   4  16      275.79      281.98     94.30 o 
 -11   4  16      115.03      212.85    125.83 o 
 -10   4  16      193.03      159.85     81.64 o 
  -9   4  16      110.18       73.97     19.75 o 
  -8   4  16      319.06      341.05     52.28 o 
  -7   4  16      344.74      355.89     38.77 o 
  -6   4  16      604.74      675.62     40.20 o 
  -5   4  16      872.23      826.33     48.56 o 
  -4   4  16       34.65       62.02     17.20 o 
  -3   4  16     1074.01     1124.59     68.10 o 
  -2   4  16      826.36      810.43     60.44 o 
  -1   4  16        6.45       43.24     19.03 o 
   0   4  16      436.69      422.97     54.85 o 
 -11   5  16       41.27       45.18     50.03 o 
 -10   5  16        7.10       31.58     15.88 o 
  -9   5  16     1171.82     1244.71     48.71 o 
  -8   5  16      538.80      490.17     75.48 o 
  -7   5  16     1257.02     1441.41     79.66 o 
  -6   5  16     2006.86     2033.60     52.03 o 
  -5   5  16       44.69       25.13     18.48 o 
  -4   5  16      359.39      380.42     45.17 o 
  -3   5  16        1.25       23.91     18.25 o 
  -2   5  16      427.65      480.64     74.16 o 
  -1   5  16      530.70      473.38     45.84 o 
   0   5  16       95.82      110.93     24.78 o 
 -11   6  16      563.56      496.35    221.04 o 
 -10   6  16      365.13      377.07     52.44 o 
  -9   6  16        5.08       33.74     13.35 o 
  -8   6  16     1740.22     1861.44     60.01 o 
  -7   6  16      205.22      221.24     42.72 o 
  -6   6  16     1545.01     1578.52     78.28 o 
  -5   6  16     2085.41     2034.66     75.53 o 
  -4   6  16      555.63      574.80     73.66 o 
  -3   6  16     1009.03      947.96     57.81 o 
  -2   6  16      847.61      789.75     55.05 o 
  -1   6  16        5.75       43.76     22.94 o 
 -10   7  16      198.11      197.06     38.33 o 
  -9   7  16      301.36      273.99     63.36 o 
  -8   7  16       53.70      104.76     30.70 o 
  -7   7  16     2387.04     2607.25     66.20 o 
  -6   7  16      908.10      848.42     63.17 o 
  -5   7  16      825.55      853.48     99.51 o 
  -4   7  16      698.36      784.39     89.34 o 
  -3   7  16      128.30      116.05     32.58 o 
  -2   7  16      593.55      622.82     53.26 o 
  -1   7  16      493.60      336.07     73.57 o 
 -10   8  16      520.68      566.93     85.87 o 
  -9   8  16       20.47       87.90     32.45 o 
  -8   8  16      828.46      768.20     50.45 o 
  -7   8  16      441.21      357.29     67.32 o 
  -6   8  16      223.59      248.90     47.00 o 
  -5   8  16       83.36       81.79     23.60 o 
  -4   8  16      525.36      590.73    123.80 o 
  -3   8  16     1027.93     1074.05     79.00 o 
  -2   8  16      401.61      384.87     69.84 o 
  -9   9  16      801.41      791.98     68.14 o 
  -8   9  16        2.98       38.15     39.61 o 
  -7   9  16     1116.33     1157.36     88.29 o 
  -6   9  16      991.13     1008.69    104.04 o 
  -5   9  16       77.32      103.24     33.04 o 
  -4   9  16      601.49      638.58     96.56 o 
  -3   9  16       16.86       61.71     29.76 o 
  -6  10  16      536.70      543.66     98.36 o 
  -5  10  16      825.41      921.04     66.67 o 
 -12   1  17       52.72       16.68     28.35 o 
 -11   1  17        4.73       62.76     36.38 o 
 -10   1  17      174.52      164.44     27.06 o 
  -9   1  17       73.29       67.70     16.19 o 
  -8   1  17        6.90       17.30      8.94 o 
  -7   1  17      173.36      140.61     55.82 o 
  -6   1  17       27.40       18.19     14.42 o 
  -5   1  17       90.76       63.09     19.87 o 
  -4   1  17      192.57      117.14     47.24 o 
  -3   1  17      197.28      154.64     34.41 o 
  -2   1  17       30.76       53.19     20.78 o 
  -1   1  17        4.27       35.60     18.60 o 
 -12   2  17        0.05       17.59     35.17 o 
 -11   2  17       91.99       47.45     32.59 o 
 -10   2  17       37.62       35.58     14.56 o 
  -9   2  17        9.80       32.46     18.19 o 
  -8   2  17       19.36       39.43     15.17 o 
  -7   2  17        1.91       37.31     14.47 o 
  -6   2  17       10.29       31.65     10.45 o 
  -5   2  17       50.37       52.44     24.68 o 
  -4   2  17       68.84       63.81     22.11 o 
  -3   2  17      204.56      172.64     52.19 o 
  -2   2  17       15.92       24.40     17.93 o 
  -1   2  17       61.31       77.87     24.65 o 
 -11   3  17       73.43       90.05     33.81 o 
 -10   3  17       21.40       25.60     19.61 o 
  -9   3  17       17.73       48.82     11.60 o 
  -8   3  17       87.51      102.55     25.38 o 
  -7   3  17       77.53       93.47     32.10 o 
  -6   3  17       24.37       61.41     18.56 o 
  -5   3  17        3.85       22.86     17.46 o 
  -4   3  17      209.55      200.16     30.56 o 
  -3   3  17       24.86       17.60     20.98 o 
  -2   3  17       32.28       53.39     17.02 o 
  -1   3  17        4.03       10.31     20.13 o 
 -11   4  17        0.98       56.55     31.99 o 
 -10   4  17       43.22       16.35     13.75 o 
  -9   4  17       75.02      103.80     23.37 o 
  -8   4  17       24.20       62.51     23.97 o 
  -7   4  17      177.61      116.29     24.02 o 
  -6   4  17       31.05       45.98     23.49 o 
  -5   4  17       20.40       41.61     18.51 o 
  -4   4  17        3.84        6.99     21.12 o 
  -3   4  17       51.38       72.28     28.27 o 
  -2   4  17       12.66       57.22     18.74 o 
  -1   4  17       61.77       36.85     19.63 o 
 -11   5  17        2.91       36.99     49.57 o 
 -10   5  17       12.82        9.68     21.06 o 
  -9   5  17       42.43       39.73     21.26 o 
  -8   5  17       12.38       40.32     18.42 o 
  -7   5  17       10.09       32.99     21.78 o 
  -6   5  17        2.45       30.29     18.74 o 
  -5   5  17       12.65       14.08     14.23 o 
  -4   5  17       10.75       33.61     11.28 o 
  -3   5  17      491.97      480.60     85.69 o 
  -2   5  17        0.08       17.40     15.75 o 
 -10   6  17        4.28       38.85     21.30 o 
  -9   6  17       55.08       69.14     46.77 o 
  -8   6  17       50.33       62.45     23.63 o 
  -7   6  17       74.65       42.77     21.30 o 
  -6   6  17      360.00      311.57     61.25 o 
  -5   6  17        0.75       33.96     24.33 o 
  -4   6  17        0.67        8.31     15.65 o 
  -3   6  17       50.99       66.23     27.64 o 
  -2   6  17      272.05      301.40     37.18 o 
  -9   7  17       10.74       24.86     13.69 o 
  -8   7  17       83.81       86.93     23.80 o 
  -7   7  17       57.78       83.70     29.08 o 
  -6   7  17        0.25       23.77     23.77 o 
  -5   7  17      170.67      143.24     45.37 o 
  -4   7  17        1.18       26.60     17.31 o 
  -3   7  17        5.34       19.74     28.68 o 
  -8   8  17        3.76       25.31     19.64 o 
  -7   8  17        0.01       56.22     20.66 o 
  -6   8  17      212.27      195.83     51.83 o 
  -5   8  17      339.47      357.70     70.29 o 
  -4   8  17        9.58       38.74     27.59 o 
 -11   0  18      304.06      224.68    102.03 o 
 -10   0  18       90.76      134.60     32.48 o 
  -9   0  18      146.59      127.41     37.01 o 
  -8   0  18      559.23      665.39     79.74 o 
  -7   0  18      296.36      148.64    105.29 o 
  -6   0  18      702.28      581.71    182.99 o 
  -5   0  18     1980.81     2012.85    159.34 o 
  -4   0  18      234.88       48.65     76.94 o 
  -3   0  18      543.84      374.93    252.88 o 
  -2   0  18       73.58       46.74     27.30 o 
 -11   1  18        2.17       34.57     23.65 o 
 -10   1  18       51.53       36.27     11.75 o 
  -9   1  18        9.03       37.98     14.34 o 
  -8   1  18       48.42       60.63     18.03 o 
  -7   1  18      771.91      388.58    238.27 o 
  -6   1  18      426.90      167.82    128.86 o 
  -5   1  18      278.08      220.40     50.29 o 
  -4   1  18     1356.47     1462.34     85.12 o 
  -3   1  18       64.65       67.74     21.39 o 
  -2   1  18       99.34       62.03     23.08 o 
 -11   2  18      414.82      431.16     64.13 o 
 -10   2  18       54.51       49.78     19.04 o 
  -9   2  18        6.41       26.23     14.60 o 
  -8   2  18      639.51      301.59    162.31 o 
  -7   2  18      960.87      917.73     71.15 o 
  -6   2  18        5.45       35.19     14.24 o 
  -5   2  18      157.47      161.62     41.99 o 
  -4   2  18      244.67      211.08     33.00 o 
  -3   2  18     1486.31     1608.30    158.17 o 
  -2   2  18      544.47      323.31    100.26 o 
 -11   3  18        7.68       63.67     38.81 o 
 -10   3  18       20.03       53.10     21.03 o 
  -9   3  18      407.24      398.64     92.92 o 
  -8   3  18       54.16       88.28     26.81 o 
  -7   3  18      946.76     1040.83     64.74 o 
  -6   3  18     2453.55     2661.92    188.35 o 
  -5   3  18      125.97      105.62     21.59 o 
  -4   3  18     2464.49     2474.27    116.88 o 
  -3   3  18      550.14      623.32     52.21 o 
 -10   4  18       28.59       14.34     17.89 o 
  -9   4  18       14.46       44.15     17.76 o 
  -8   4  18     1643.96     1809.70    105.26 o 
  -7   4  18     1998.70     1977.79    135.03 o 
  -6   4  18       98.38      137.77     29.84 o 
  -5   4  18     2040.90     2181.79     85.81 o 
  -4   4  18       46.86       70.60     17.23 o 
  -3   4  18     2143.69     2127.77     59.51 o 
 -10   5  18        3.17       28.64     16.76 o 
  -9   5  18       71.17       76.06     18.98 o 
  -8   5  18       45.13       76.59     36.23 o 
  -7   5  18      140.74      156.38     38.49 o 
  -6   5  18      874.59     1020.60    104.34 o 
  -5   5  18       89.17       98.59     38.89 o 
  -4   5  18     1745.97     1816.61     70.57 o 
  -3   5  18       40.99       80.30     26.61 o 
  -9   6  18       90.12       74.86     18.95 o 
  -8   6  18      436.32      374.92     90.89 o 
  -7   6  18      625.91      657.70     67.64 o 
  -6   6  18       23.40       30.52     19.82 o 
  -5   6  18      469.19      428.16     81.12 o 
  -4   6  18       62.72       96.73     31.18 o 
  -7   7  18      652.29      967.85    293.66 o 
  -6   7  18      537.51      528.96     87.44 o 
 -10   1  19       28.46       38.99     15.20 o 
  -9   1  19      195.25      161.82     54.58 o 
  -8   1  19        0.10       44.34     16.26 o 
  -7   1  19       60.69       52.24     19.49 o 
  -6   1  19       44.74        0.75     17.84 o 
  -5   1  19      195.80       80.65     54.74 o 
  -4   1  19       12.27       61.59     25.98 o 
 -10   2  19      182.67       87.85     82.10 o 
  -9   2  19       31.25       65.41     23.17 o 
  -8   2  19        1.10       25.10     12.39 o 
  -7   2  19       25.92       44.40     18.97 o 
  -6   2  19        8.63       39.46     18.53 o 
  -5   2  19       49.37       61.41     18.45 o 
  -4   2  19       26.52       38.37     24.79 o 
  -9   3  19       11.22       26.60     13.69 o 
  -8   3  19        2.22       20.06     16.29 o 
  -7   3  19       44.55       27.17     16.91 o 
  -6   3  19      138.31       85.97     23.27 o 
  -5   3  19        2.15       47.51     17.03 o 
  -8   4  19       21.39       39.53     40.15 o 
  -7   4  19        0.88       51.26     20.63 o 
  -6   4  19       65.64       46.72     20.45 o 
  -5   4  19       28.64       39.45     13.90 o 
                                                 
